# Supplementary material for: Piscine orthoreovirus demonstrates high infectivity but low virulence in Atlantic salmon of Pacific Canada
Source: Sci Rep. 2019 Mar 13;9:3297. doi: 10.1038/s41598-019-40025-7 (PMC6416343; doi:10.1038/s41598-019-40025-7)
Supplement: Supplementary file 1 — Dataset 1 [file 41598_2019_40025_MOESM1_ESM.xlsx]

## Sheet: 1. Dataset Legend
Piscine orthoreovirus demonstrates high infectivity but low virulence in Atlantic salmon of Pacific Canada
Polinski et. al., Scientific Reports, 2019
Supplement 1
This supportive information file provides a inventory of samples collected and analyzed through a series of experiments as described in the manuscript. The contents of each tab is as follows:
Tab 1. Dataset legend, table of contents and legend key
Tab 2. qPCR detection of PRV L1 RNA within 16-005ND and 16-011D inoculating material
Tab 3. Inventory of samples and associated data collected following PRV 16-005ND and 16-011D challenge
Tab 4. Record of daily morbidity, water temperature, and dissolved oxygen concentration during PRV 16-005ND and PRV-011D laboratory challenges
Tab 5. Histopathology assessments provided by GDM and HNS for all audit samples associated with the case report of HSMI described in this study as well as for samples collected during subsequent expermimental laboratory challenges
Tab 6. Histopathology assessments and pathology scores provided by reviewing pathologist Renate Johansen (RJ) for select audit samples and experimental laboratory challenge samples
Tab 7. qPCR threshold cycle (Ct) values for amplified products presented in Figure 4a gel images
										KEY:
											Hatched cells indicate that no measurement or sample was taken
											Gray cells indicate that a sample was taken but not analyzed

## Sheet: 2. Inoculate PRV loads
		Total PRV L1 RNA		PRV L1 ssRNA only
Inoculum description	Treatment	Ct	copies/injection	Ct	copies/injection
Sonified, clarified blood homogenate	Control	No Ct	NA	No Ct	NA
Sonified, clarified PRV 16-005ND infected blood homogenate from fish with no heart lesions	PRV 16-005ND	15.9229	2.03234e+06	20.2165	120201
Sonified, clarified PRV 16-011D infected blood homogenate from fish with heart lesions	PRV 16-011D	15.0199	3.68398e+06	23.5102	13750.5

## Sheet: 3. Sample inventory & data
Specimen ID	Date	Weeks Post challenge	Treatment	RNA-seq analysis	RBC inclusions (per 100 cells)	Hematocrit	Blood PRV L1 RNA		Blood PRV L1 ssRNA only		Blood PRV RNA by segment										Host transcript detection (blood)				Host transcript detection (heart)
						(%)	Ct	copies/ug	Ct	% total RNA	L1 Ct	L2 Ct	L3 Ct	M1 Ct	M2 Ct	M3 Ct	S1 Ct	S2 Ct	S3 Ct	S4 Ct	β-actin Ct	IFNa Ct	Mx Ct	IL1β Ct	β-actin Ct	IFNa Ct	Mx Ct	IL1β Ct	IL8 Ct
7	2016-10-05	1	Blood control		0	47	No Ct	NA	No Ct	NA											17.6201	30.9588	23.387	34.0319
8	2016-10-05	1	Blood control		0	45	No Ct	NA	No Ct	NA											18.5131	31.7074	24.4276	33.5604
9	2016-10-05	1	Blood control			48	No Ct	NA	No Ct	NA											19.8668	33.957	24.6272	36.2327
10	2016-10-05	1	Blood control			44	No Ct	NA	No Ct	NA											17.2306	33.2368	22.9439	35.4415
11	2016-10-05	1	Blood control			43	No Ct	NA	No Ct	NA											19.2233	32.9804	24.8799	33.0509
12	2016-10-05	1	Blood control			44	No Ct	NA	No Ct	NA											18.5211	33.3636	25.7356	33.3718
13	2016-10-05	1	PRV 16-005ND		0	52	30.5	1167	31.2	61.5572											14.0715	29.3949	21.7454	29.6248
14	2016-10-05	1	PRV 16-005ND		0	52	33.8	158	33.9	93.3033											13.2198	28.4165	21.6621	28.6994
15	2016-10-05	1	PRV 16-005ND			53	30	1622	30.5	70.7107											13.2998	27.7364	20.6454	31.4805
16	2016-10-05	1	PRV 16-005ND			48	31.7	571	33.4	30.7786											14.4236	28.4658	21.6741	30.0887
17	2016-10-05	1	PRV 16-005ND			47	30.9	919	31.9	50											13.6316	29.408	21.6206	30.2972
18	2016-10-05	1	PRV 16-005ND			45	32.2	418	34.3	23.3258											13.4812	29.267	22.3008	30.4523
19	2016-10-05	1	PRV 16-011D		0	45	34.7	98	35	81.2252											12.9146	28.5237	21.6581	27.6314
20	2016-10-05	1	PRV 16-011D		0	46	35	1	35	100											13.2752	27.6815	19.3179	30.9846
21	2016-10-05	1	PRV 16-011D			43	33.1	297	33.7	65.9754											13.3085	29.5337	21.617	31.1281
22	2016-10-05	1	PRV 16-011D			48	32.5	337	32.2	123.114											13.2398	28.147	21.2023	28.385
23	2016-10-05	1	PRV 16-011D			50	34.9	76	35	93.3033											13.314	29.3269	22.3786	31.1554
24	2016-10-05	1	PRV 16-011D				32.6	358	35	18.9465											12.9471	27.8852	21.6403	29.3727
31	2016-10-12	2	Blood control		0	50	No Ct	NA													20.7347	32.6814	25.8439	35.2551	15.3189	27.3915	23.041	28.9287	37.151
32	2016-10-12	2	Blood control		0	43	No Ct	NA													20.4856	33.8832	25.7417	35.6381	14.8857	26.8045	22.3158	29.6778	37.7871
33	2016-10-12	2	Blood control			49	No Ct	NA													19.3727	32.3432	25.1822	35.3343	15.3841	26.766	22.8264	25.5789	37.4065
34	2016-10-12	2	Blood control			46	No Ct	NA													19.8299	33.8922	26.4988	35.3864	15.1276	27.1805	22.6652	25.1939	37.9359
35	2016-10-12	2	Blood control			47	No Ct	NA													20.9619	33.7096	27.7939	37.6759	15.1882	26.8046	23.6812	29.3827	38.3648
36	2016-10-12	2	Blood control			45	No Ct	NA													21.2308	36.2536	26.7507	35.4368	15.4091	27.2716	23.0397	29.2038	38.1561
37	2016-10-12	2	PRV 16-005ND		0	55	24.8	42003	25.4	65.9754	27.3976	28.2709	28.222	27.0601	27.6462	27.0352	27.6593	26.97	27.0446	26.541	15.5186	29.7737	23.5575	30.091	15.2475	27.7764	23.0833	29.3459	37.9433
38	2016-10-12	2	PRV 16-005ND		0	52	24.9	38992	26.5	32.9877	28.0143	28.6989	28.8657	28.1301	28.1419	27.5647	27.4901	27.7962	27.2348	26.9188	14.2203	29.3929	21.0819	31.5455	15.2635	26.8122	22.4026	29.446	38.0611
39	2016-10-12	2	PRV 16-005ND			49	22	231798	25.5	8.83883											14.65	29.8205	22.1455	29.3445	15.0908	27.0652	23.1107	28.7446	37.0597
40	2016-10-12	2	PRV 16-005ND			54	27.5	7845	28.8	40.6126	29.9093	30.6401	31.046	29.7846	30.1537	29.7626	30.1129	29.7344	29.3511	28.7056	14.35	30.0368	22.2644	29.8921	15.3182	26.8762	22.8572	30.2865	37.4217
41	2016-10-12	2	PRV 16-005ND			49	21.3	349470	22.8	35.3553	26.1985	26.5967	27.0256	26.4215	25.8335	25.4478	25.6735	25.6368	25.2893	24.8268	13.3663	29.8871	22.6014	30.5157	14.7545	27.3448	22.8467	29.2691	36.8504
42	2016-10-12	2	PRV 16-005ND			55	23.3	102569	25.4	23.3258	26.3302	27.5923	27.7032	27.3468	26.7392	26.4886	26.8931	26.1027	26.3328	25.7597	16.1839	29.5519	22.2495	30.3807	15.1808	26.6931	23.2291	25.9245	36.0282
43	2016-10-12	2	PRV 16-011D		0	48	23.4	93949	26.8	9.47323															15.4669	27.8055	23.2615	29.5284	36.8657
44	2016-10-12	2	PRV 16-011D		0	47	28.4	4288	30.9	17.6777															14.6474	27.3189		30.1552	36.4308
45	2016-10-12	2	PRV 16-011D			48	26.2	16807	26.6	75.7858															15.2183	27.3559	22.8563	26.1925	37.6172
46	2016-10-12	2	PRV 16-011D			42	26.3	16159	26.7	75.7858															15.2573	27.9205	23.3632	29.2998	36.8556
47	2016-10-12	2	PRV 16-011D			41	22.7	206430	23.4	61.5572															15.0801	26.9641	23.0939	29.7867	36.8182
48	2016-10-12	2	PRV 16-011D			46	28.2	9024	28.5	81.2252															14.9401	28.0162	23.433	25.3171	36.827
49	2016-10-14	2.3	PRV 16-005ND			30	30.075	186.699
56	2016-10-19	3	Blood control		0	49	No Ct	NA	No Ct	NA											19.3094		24.3975	35.33
57	2016-10-19	3	Blood control		0	47	No Ct	NA	No Ct	NA											15.1398	30.3635	21.7497	29.9579
58	2016-10-19	3	Blood control			42	No Ct	NA	No Ct	NA											16.4436	30.7989	25.3364	32.282
59	2016-10-19	3	Blood control			55	No Ct	NA	No Ct	NA											16.854	30.4412	22.4942	30.0179
60	2016-10-19	3	Blood control			45	No Ct	NA	No Ct	NA
61	2016-10-19	3	Blood control			56	No Ct	NA	No Ct	NA											17.4692	30.6479	24.0687	30.5413
62	2016-10-19	3	PRV 16-005ND		0	52	17.4	4151159	20.1	15.3893											16.4534	29.6983	22.9222	32.3149
63	2016-10-19	3	PRV 16-005ND		0	49	17	5337322	18.5	35.3553											17.8382	29.2098	21.6658	32.832
64	2016-10-19	3	PRV 16-005ND			50	15.9	10180740	18	23.3258											17.9521	29.9844	21.9201	33.8357
65	2016-10-19	3	PRV 16-005ND			55	12.3	78589820	14.4	23.3258											18.4442	29.9916	22.5509	32.8326
66	2016-10-19	3	PRV 16-005ND			56	13.6	37961820	15	37.8929											16.8038		21.035	30.723
67	2016-10-19	3	PRV 16-005ND			63	21	532074	23.6	16.4938											17.6059	28.4502	21.0823	31.2957
68	2016-10-19	3	PRV 16-011D		0	53	24.8	60155	27.1	20.3063											16.9772	31.1564	24.261	33.5743
69	2016-10-19	3	PRV 16-011D		0	53	25	56513	25.6	65.9754											15.8532	31.8954	22.7968	31.3091
70	2016-10-19	3	PRV 16-011D			52	18.4	2443428	21.4	12.5											15.5676	31.2771	23.5191	32.5326
71	2016-10-19	3	PRV 16-011D			54	17.2	4632580	18.8	32.9877											15.214	31.7648	22.2933	30.0748
72	2016-10-19	3	PRV 16-011D			45	25.8	35532	27.9	23.3258											16.9744	32.1772	24.4809	34.5879
73	2016-10-19	3	PRV 16-011D			NA	22.7	206287	26.7	6.25											16.3121	31.8019	23.732	30.6657
80	2016-10-26	4	Blood control		0	45	No Ct	NA													18.22	32.3018	25.425	32.9236	15.2032	26.6771	22.8183	31.0605	39.9758
81	2016-10-26	4	Blood control		0	51	No Ct	NA													18.3562	33.1122	24.3278	32.8754	14.9626	26.1847	22.4307	26.337	39.1154
82	2016-10-26	4	Blood control			44	No Ct	NA													19.7281	33.695	26.0325	32.9083	15.3711	25.7542	22.7153	29.9966
83	2016-10-26	4	Blood control			48	No Ct	NA													19.6123	33.2464	24.8302	31.8981	14.7547	25.831	21.6376	29.7302	39.2879
84	2016-10-26	4	Blood control			40	No Ct	NA													18.6865	33.1184	25.7088	30.5899	15.0687	25.1668	22.4262	28.767	39.9394
85	2016-10-26	4	Blood control			45	No Ct	NA													18.8922	33.7241	25.3751	32.0058	14.616	25.1061	22.5371	29.558	39.0882
86	2016-10-26	4	PRV 16-005ND		17	45	10.2	271446900	10.7	70.7107	12.7076	14.0025	14.5352	14.076	12.7391	12.9314	13.3442	12.8306	12.9086	12.2172	12.3828	25.6317	17.9541	31.4255	14.9425	25.8504	20.2139	30.566	39.1311
87	2016-10-26	4	PRV 16-005ND		16	47	9.5	380005500	12.6	11.6629	12.6865	13.3946	13.8201	13.8452	12.4668	12.3471	12.9267	11.9218	12.48	11.9138	13.4408	26.33	18.982	30.3691	14.1061	24.6929	19.4128	25.5234	38.3027
88	2016-10-26	4	PRV 16-005ND			43	10.3	250448400	12	30.7786	13.3843	14.1326	14.598	14.3028	13.2097	13.1393	13.2205	12.9161	13.1595	12.5728	12.5897	24.7364	18.604	29.9269	14.6786	24.9424	19.2548	29.9772	39.5254
89	2016-10-26	4	PRV 16-005ND			53	10.5	224162000	12.1	32.9877	13.2545	14.3588	14.6264	14.3655	13.3049	13.2778	13.4783	12.7194	13.0365	12.5261	12.7007	27.7507	18.8504	29.7007	14.3276	25.7507	20.4325	27.4267	34.0321
90	2016-10-26	4	PRV 16-005ND			51	9.8	332637100	11.8	25	13.1105	14.0631	14.2388	13.9339	12.8254	13.2391	12.8815	12.6539	13.578	12.1846	12.7045	26.3502	17.5199	28.4887	15.1692	27.042	20.674	26.2387	34.9583
91	2016-10-26	4	PRV 16-005ND			45	10	298430600	13.2	10.8819	12.9924	14.0207	14.2835	13.7821	12.9276	12.7031	13.162	12.4136	12.9259	11.8349	13.6352	26.0528	18.6872	30.8393	14.4343	24.9573	19.2705	27.8129	33.0817
92	2016-10-26	4	PRV 16-011D		11	45	17.1	4958125	18.3	43.5275															14.7701	27.4179	21.7214	29.8089	35.7169
93	2016-10-26	4	PRV 16-011D		7	56	16.9	5406173	18.5	32.9877															14.8679	26.6669	22.4677	30.266	36.1139
94	2016-10-26	4	PRV 16-011D			45	16.1	8982468	16.5	75.7858															14.9279	26.6926	22.2465	29.0606	36.6516
95	2016-10-26	4	PRV 16-011D			49	16.7	6479886	17.8	46.6516															14.5147	25.7517	22.1481	28.6432	35.3869
96	2016-10-26	4	PRV 16-011D			NA	17.5	3796136	18.8	40.6126															14.8929	26.8537	21.9333	29.3735	36.4766
97	2016-10-26	4	PRV 16-011D			NA	18.6	1967015	19.5	53.5887															15.4895	27.1539	22.2556	25.3345	36.0421
104	2016-11-02	5	Blood control		0	45	No Ct	NA													18.6736	31.5288	23.4007	32.6292
105	2016-11-02	5	Blood control		0	50	No Ct	NA													19.112	30.3984	24.6475	32.7884
106	2016-11-02	5	Blood control			52	No Ct	NA													20.0834	31.29	25.7327	33.0802
107	2016-11-02	5	Blood control			44	No Ct	NA													20.7859	31.8653	25.5548	34.1589
108	2016-11-02	5	Blood control			42	No Ct	NA													18.1092	30.5629	24.54	31.4838
109	2016-11-02	5	Blood control			48	No Ct	NA													19.4013	30.2256	22.4577	33.2177
110	2016-11-02	5	PRV 16-005ND		6	39	11.4	217582400	14.8	9.47323											16.5236	30.7369	20.6348	30.6075
111	2016-11-02	5	PRV 16-005ND		7	50	12.1	141186400	14.7	16.4938											16.3882	26.461	19.3934	32.8
112	2016-11-02	5	PRV 16-005ND			41	11.2	131928000	18.4	0.680118											16.2597		19.2979	31.4755
113	2016-11-02	5	PRV 16-005ND			50	11	170557500	18.3	0.634572											19.1093	29.677	21.9047	33.9428
114	2016-11-02	5	PRV 16-005ND			35	11.5	157810600	15.2	7.69465											17.3744	27.0833	20.3547	32.685
115	2016-11-02	5	PRV 16-005ND			46	12.6	551556400	13.7	46.6516											16.6367	28.6771	19.7878	30.7732
116	2016-11-02	5	PRV 16-011D		2	50	17.8	3145696	20.4	16.4938
117	2016-11-02	5	PRV 16-011D		3	49	13.5	46075890	16.1	16.4938
118	2016-11-02	5	PRV 16-011D			43	14.2	29689060	16.3	23.3258
119	2016-11-02	5	PRV 16-011D			43	10.9	230235100	10.6	123.114
120	2016-11-02	5	PRV 16-011D			43	17	5323146	17.3	81.2252
121	2016-11-02	5	PRV 16-011D			45	13.5	45384160	13.8	81.2252
122	2016-11-08	5.5	PRV 16-011D
129	2016-11-09	6	Blood control		0	47	No Ct	NA	No Ct	NA											13.7483	26.7858	21.2566	27.9005	14.3737	25.9893	22.3249	24.9915	35.582
130	2016-11-09	6	Blood control		0	43	No Ct	NA	No Ct	NA											14.6753	27.4221	19.5708	28.0659	15.0135	25.2136	21.7743	25.2642	35.1549
131	2016-11-09	6	Blood control			42	No Ct	NA	No Ct	NA											13.8827	26.7297	19.821	27.7931	14.4071	26.5574	22.4565	25.5196	34.7978
132	2016-11-09	6	Blood control			45	No Ct	NA	No Ct	NA											14.2054	26.8882	20.741	27.6912	14.6858	27.1785	22.6623	25.1439	33.5358
133	2016-11-09	6	Blood control			46	No Ct	NA	No Ct	NA											14.2089	27.4291	20.8826	29.0695	14.6426	26.3066	22.5655	29.6765	36.1259
134	2016-11-09	6	Blood control			36	No Ct	NA	No Ct	NA											14.7448	27.3238	20.4107	28.2495	14.4598	26.0729	21.7179	27.7891	34.6001
135	2016-11-09	6	PRV 16-005ND		4	30															17.3975		20.6906	31.4213	13.9484	24.859	19.4586	26.6223	32.9408
136	2016-11-09	6	PRV 16-005ND		3	46	10.7	257418200	18.6	0.418662											15.2114	26.0297	19.3786	30.9002	14.3641	25.5263	20.3233	29.5753	36.1448
137	2016-11-09	6	PRV 16-005ND			40	11.5	159376600	12.5	50											16.8854	27.117	20.0905	32.4885	14.2471		21.3968	29.9142	38.4278
138	2016-11-09	6	PRV 16-005ND			47	11.3	177828400	18.3	0.78125											14.8837	26.582	19.7247	29.3844	14.4572	25.8914	21.3382	25.5757	37.1997
139	2016-11-09	6	PRV 16-005ND			40	11.5	157810600	19.9	0.296038											15.7295	27.744	20.1619	28.9431	14.6392	25.5071	20.7232	24.3081	38.3836
140	2016-11-09	6	PRV 16-005ND			44	12.5	83498860	17.3	3.58968											15.4997	26.1522	18.8075	31.0847	14.6808	25.7183	21.623	30.9138	38.2148
141	2016-11-09	6	PRV 16-011D		2	36	14.2	16736180	26.4	0.0212537											14.0975	27.9563	18.9462	29.3352	14.459	24.8646	21.0142	25.2212	37.5798
142	2016-11-09	6	PRV 16-011D		1	34	21.7	278977	20.8	186.607											16.4911	30.6945	21.8746	31.8601	14.462	24.7219	21.3604	25.0126	36.4154
143	2016-11-09	6	PRV 16-011D			48	15.5	13368170	17.2	30.7786											14.4778	29.4968	20.2218	33.0476	15.6038	26.7317	21.9518	30.9788	37.3548
144	2016-11-09	6	PRV 16-011D			35	14.1	31986020	16.3	21.7638											15.848	30.0017	21.5878	29.9245	14.0318	25.189	20.8078	24.5349	34.3232
145	2016-11-09	6	PRV 16-011D			44	15.1	17302020	20.4	2.53829											14.5268	29.2247	19.7715	32.7546	16.0952	27.009	22.6993	33.7295	39.0826
146	2016-11-09	6	PRV 16-011D			33	19.1	997988	21.9	14.3587											16.168	30.1738	22.3292	34.9945	14.2673	25.3177	20.8969	29.2273	37.7473
147	2016-11-11	6.4	PRV 16-005ND			41	12.0189	10705254	20.7759	0.231143
148	2016-11-12	6.6	PRV 16-011D			28	14.5931	2.09202e+06	19.6265	3.05358
155	2016-11-16	7	Blood control		0	47	No Ct	NA													16.6022	31.5061	22.6923	33.2257
156	2016-11-16	7	Blood control		0	46	No Ct	NA													16.3905	31.0755	22.975	31.6241
157	2016-11-16	7	Blood control			46	No Ct	NA													17.536	31.2998	21.701	32.5981
158	2016-11-16	7	Blood control			36	No Ct	NA													15.0967	29.4077	21.5839	26.9068
159	2016-11-16	7	Blood control			45	No Ct	NA													16.3561	30.9537	22.1822	30.9752
160	2016-11-16	7	Blood control			44	No Ct	NA													16.879	32.5295	23.2364	32.3457
161	2016-11-16	7	PRV 16-005ND	YES	0	47	11.9	90185970	21.9	0.0976563											12.0063	27.3745	18.3664	29.2171
162	2016-11-16	7	PRV 16-005ND		0	49	12	85947500	21.8	0.112178											12.2594	27.5093	17.9101	28.6507
163	2016-11-16	7	PRV 16-005ND			50	11.7	101261100	21.3	0.128858											11.6667	27.2327	18.7377	26.9166
164	2016-11-16	7	PRV 16-005ND			50	12.1	82336260	21.9	0.112178											13.1289	28.1425	19.1799	29.8417
165	2016-11-16	7	PRV 16-005ND	YES		46	10.9	170557500	21.8	0.0523327											12.5693	28.2343	18.3496	31.1742
166	2016-11-16	7	PRV 16-005ND			39	12	86023140	21	0.195312											12.2818	28.4686	18.9963	26.5336
167	2016-11-16	7	PRV 16-011D	YES	0	42	16.6	4588544	22.5	1.67465
168	2016-11-16	7	PRV 16-011D		0	45	21.8	172263	25	10.8819
169	2016-11-16	7	PRV 16-011D			48	17.3	2959544	24.7	0.592077
170	2016-11-16	7	PRV 16-011D			52	20.3	463210	26.2	1.67465
171	2016-11-16	7	PRV 16-011D	YES		45	15.4	10035750	25.4	0.0976563
172	2016-11-16	7	PRV 16-011D				17.3	2959003	22.3	3.125
179	2016-11-23	8	Blood control		0	49	No Ct	NA													15.3695	30.7312	22.705	32.0217	14.5695	26.0413	22.4698	29.5695	38.8235
180	2016-11-23	8	Blood control		0	55	No Ct	NA													17.0755	32.8158	23.2034	32.2793	13.5413	26.1074	21.7604	24.9137	37.9171
181	2016-11-23	8	Blood control			49	No Ct	NA													15.1848	29.8436	20.5334	28.2834	13.8493	25.754	21.8297	23.793	37.5788
182	2016-11-23	8	Blood control			50	No Ct	NA													16.4212	31.6271	21.1568	30.2466	14.4498	26.413	22.3327	25.0154	39.3114
183	2016-11-23	8	Blood control			45	No Ct	NA													15.9373	30.3738	22.2212	33.4316	13.9473	26.8134	22.7053	29.8258	37.764
184	2016-11-23	8	Blood control			45	No Ct	NA													17.6264	31.2177	23.4011	32.3365	13.6415	25.3197	21.5009	28.5192	35.5674
185	2016-11-23	8	PRV 16-005ND		0	46	13.3	37172590	15.6	20.3063											15.6438	30.2239	20.6627		14.247	25.6903	21.5369	29.4499	36.8554
186	2016-11-23	8	PRV 16-005ND		0	47	11.6	112176800	20.9	0.158643											14.5797	28.7104	20.0428	29.5165	13.9367	25.2774	20.6037	28.6018	34.7508
187	2016-11-23	8	PRV 16-005ND			46	12.3	70187410	20.5	0.340059											15.8652	30.0183	20.7254	35.3031	12.4729	22.8552	18.7725	27.1415	35.3702
188	2016-11-23	8	PRV 16-005ND			49	13.3	36726460	21.4	0.364466											15.2387	29.4765	19.379	30.1994	13.7778	24.4487	19.8938	28.3198	36.5214
189	2016-11-23	8	PRV 16-005ND			50	14.3	20611510	23.3	0.195312											14.6488	29.5583	20.1847	33.0145	13.6878	24.7755	20.0193	28.6347	36.5144
190	2016-11-23	8	PRV 16-005ND			45	12.9	50180990	21.9	0.195313											14.7367	29.992	19.3818	30.2857	13.8765	24.6307	20.8093	24.5327	35.3836
191	2016-11-23	8	PRV 16-011D		0	48	17.5	2725436	23	2.20971															13.5468	24.9102	20.3398	28.069	36.9305
192	2016-11-23	8	PRV 16-011D		0	43	20.5	401257	29.1	0.257716															13.8317	25.621	21.7134	28.186	37.9454
193	2016-11-23	8	PRV 16-011D			50	16.1	6499589	26.2	0.0911165															13.7589	24.9623	19.7784	24.7356	37.0096
194	2016-11-23	8	PRV 16-011D			45	19.3	825402	28.9	0.128858															14.5796	25.7671	22.5891	29.4666	38.4693
195	2016-11-23	8	PRV 16-011D			45	20.2	474809	28.6	0.296038															14.5275	26.5105	21.7659	28.1838	38.628
196	2016-11-23	8	PRV 16-011D			39	17.2	3291499	26.2	0.195312															13.7567	25.2302	20.3315	27.7381	36.4367
203	2016-11-30	9	Blood control		0	46	No Ct	NA													18.576	30.2705	23.5857	31.3423
204	2016-11-30	9	Blood control		0	46	No Ct	NA													19.1307	31.8887	24.9583	34.7301
205	2016-11-30	9	Blood control			49	No Ct	NA													19.4044	31.084	23.7181	33.6524
206	2016-11-30	9	Blood control			44	No Ct	NA
207	2016-11-30	9	Blood control			42	No Ct	NA													18.9299	31.0931	24.1248	33.4759
208	2016-11-30	9	Blood control			50	No Ct	NA													19.1582		23.6279	33.7027
209	2016-11-30	9	PRV 16-005ND		0	40	11.2	128026700	21	0.112178											15.7264	27.7162	19.3657	30.8133
210	2016-11-30	9	PRV 16-005ND		0	45	11.4	117582400	21.1	0.120229											17.1744	29.8862	20.4347	32.302
211	2016-11-30	9	PRV 16-005ND			44	12.2	68104540	22	0.112178											15.5702	28.4224	20.6919	30.5462
212	2016-11-30	9	PRV 16-005ND			47	11.8	87025760	21.8	0.0976562											14.8075	27.71	20.1983	29.5558
213	2016-11-30	9	PRV 16-005ND			47	12.1	74118640	21.9	0.112178											16.2882	28.1449	20.1818	30.1917
214	2016-11-30	9	PRV 16-005ND			51	12.6	55155640	20.9	0.317286											15.6066	28.0896	20.0713	31.4331
215	2016-11-30	9	PRV 16-011D		0	48	21.4	229561	29.1	0.480916
216	2016-11-30	9	PRV 16-011D		0	45	23.4	66088	30.5	0.728932
217	2016-11-30	9	PRV 16-011D			49	18.7	1254209	27.2	0.276214
218	2016-11-30	9	PRV 16-011D			45	15	12527370	24.5	0.138107
219	2016-11-30	9	PRV 16-011D			45	17.4	2729727	26.7	0.158643
220	2016-11-30	9	PRV 16-011D			41	20.9	315244	30.1	0.170029
227	2016-12-07	10	Blood control		0	40	No Ct	NA													15.6799	31.3392	20.3054	31.0017
228	2016-12-07	10	Blood control		0	45	No Ct	NA													15.9341	29.0238	20.7389	32.2894
229	2016-12-07	10	Blood control			47	No Ct	NA
230	2016-12-07	10	Blood control			44	No Ct	NA													16.5908	29.0464	20.7945	31.3488
231	2016-12-07	10	Blood control			39	No Ct	NA													14.743	27.3883	20.0108	27.9137
232	2016-12-07	10	Blood control			40	No Ct	NA													14.7783	28.4903	20.9671	30.1093
233	2016-12-07	10	PRV 16-005ND		0	47	12.3	66102950	20.8	0.276214	15.4742	16.2132	16.5971	16.8032	15.5336	15.3015	15.6294	14.905	15.8849	14.6679	14.5312	28.0365	19.3624	35.6602
234	2016-12-07	10	PRV 16-005ND		0	46	12.6	55117530	21	0.296038	16.1674	17.132	17.2828	16.5431	16.1982	15.8608	16.2708	15.0545	16.5478	15.3635	15.6372	28.8297	19.8046	31.7714
235	2016-12-07	10	PRV 16-005ND			44	11.2	131928000	19.7	0.276214	14.791	15.8713	16.1611	15.9093	15.2389	14.8942	15.0444	14.3884	15.2245	13.4693	14.6204	28.5511	19.8531	32.6098
236	2016-12-07	10	PRV 16-005ND			45	12.5	58578010	21.6	0.182233	16.6305	17.6542	17.8718	17.8142	16.9461	16.7835	16.894	16.2183	17.0461	15.9318	15.2209	28.1594	19.6438	32.0317
237	2016-12-07	10	PRV 16-005ND			50	15	12574500	24.6	0.128858	18.6388	19.6047	20.0875	20.0216	18.8767	18.9149	19.0333	18.2887	19.2809	18.1473	15.9586	28.9545	19.7002	29.9261
238	2016-12-07	10	PRV 16-005ND			47	13.3	35918340	22.9	0.128858	17.1332	18.2813	18.721	18.3852	17.571	17.2987	17.8063	16.9554	17.5251	16.2514	17.797	29.2931	19.9346	32.2334
239	2016-12-07	10	PRV 16-011D		0		17.4	2711543	26.2	0.224355
240	2016-12-07	10	PRV 16-011D		0	35	17.8	2217919	26.8	0.195312
241	2016-12-07	10	PRV 16-011D			50	17.5	2576391	24.8	0.634572
242	2016-12-07	10	PRV 16-011D			37	17.1	3330359	26.9	0.112178
243	2016-12-07	10	PRV 16-011D			47	21.1	280569	30.7	0.128858
244	2016-12-07	10	PRV 16-011D			39	19.2	887149	27.6	0.296038
251	2016-12-14	11	Blood control		0	38	No Ct	NA													16.442	30.7183	21.5091	32.8425
252	2016-12-14	11	Blood control		0	42	No Ct	NA													15.3488	29.5756	20.4788	31.1837
253	2016-12-14	11	Blood control			34	No Ct	NA													16.9522	31.2613	22.8889	31.8533
254	2016-12-14	11	Blood control			36	No Ct	NA													15.0927	29.2838	19.7641	29.9569
255	2016-12-14	11	Blood control			38	No Ct	NA													16.5124	30.896	22.2957	30.9685
256	2016-12-14	11	Blood control			41	No Ct	NA
257	2016-12-14	11	PRV 16-005ND		0	43	12.4	67073150													16.2966	29.8815	20.3891	32.3758
258	2016-12-14	11	PRV 16-005ND		0	49	12.7	56813120													17.5322	30.1126	21.4068	32.18
259	2016-12-14	11	PRV 16-005ND			46	11.8	98536510													17.0941	29.8908	21.6953	31.3787
260	2016-12-14	11	PRV 16-005ND			51	11.4	120921200													16.4498	31.1344	20.4329	33.1357
261	2016-12-14	11	PRV 16-005ND			44	12.8	54042430													18.2428	30.988	21.383	32.1007
262	2016-12-14	11	PRV 16-005ND			50	11.8	95141930													18.9848	31.7384	23.0947	32.8041
263	2016-12-14	11	PRV 16-011D		0	54	23.3	97107
264	2016-12-14	11	PRV 16-011D		0	39	24.6	44741
265	2016-12-14	11	PRV 16-011D			44	21.8	235419
266	2016-12-14	11	PRV 16-011D			43	18.4	1856849
267	2016-12-14	11	PRV 16-011D			45	15.3	11817140
268	2016-12-14	11	PRV 16-011D			42	22.1	197528
275	2016-12-21	12	Blood control		0	42	No Ct	NA													19.1153	29.8567	22.6039	31.8542
276	2016-12-21	12	Blood control		0	49	No Ct	NA													19.6181	30.9734	23.2932	32.0508
277	2016-12-21	12	Blood control			48	No Ct	NA													19.7834	30.1547	23.4979	35.9551
278	2016-12-21	12	Blood control			46	No Ct	NA													18.0568	30.1543	20.4561	32.6693
279	2016-12-21	12	Blood control			52	No Ct	NA													18.6635	30.2509	22.8433	33.7684
280	2016-12-21	12	Blood control			41	No Ct	NA													18.1611	30.2513	22.1126	32.4567
281	2016-12-21	12	PRV 16-005ND		0	48	13.7	31796620													17.4712	28.7636	20.1959	32.6299
282	2016-12-21	12	PRV 16-005ND		0	43	13.4	37811550													17.1243	30.0459	21.778	32.3766
283	2016-12-21	12	PRV 16-005ND			57	12.6	58381100													17.8748	29.3221	21.299	31.1948
284	2016-12-21	12	PRV 16-005ND			50	12.2	73763500													18.0867	30.0966	21.4864	32.4341
285	2016-12-21	12	PRV 16-005ND			50	12.4	65798620													18.189	29.4288	22.2646	32.4365
286	2016-12-21	12	PRV 16-005ND			49	14.2	23639070													18.4663	29.571	21.3496	34.8409
287	2016-12-21	12	PRV 16-011D		0	46	20.7	464820													17.236	29.6814	20.9062	30.0342
288	2016-12-21	12	PRV 16-011D		0	44	17.4	3364037													16.4317	30.3696	20.7173	32.0329
289	2016-12-21	12	PRV 16-011D			47	13.2	42857260													16.4541	30.8582	21.2037	29.0189
290	2016-12-21	12	PRV 16-011D			49	25.1	33639													16.8709	30.3252	21.9661	30.0504
291	2016-12-21	12	PRV 16-011D			50	15.5	10288290													17.2592	30.6094	21.1883	31.8721
292	2016-12-21	12	PRV 16-011D			40	21.5	293764													17.3386	30.0003	20.9713	33.3407
299	2016-12-28	13	Blood control		0	53	No Ct	NA													16.9313	30.627	22.665	31.795
300	2016-12-28	13	Blood control		0	50	No Ct	NA													17.2739	30.3074	21.8038	30.2098
301	2016-12-28	13	Blood control			50	No Ct	NA													18.3845	30.9044	23.9727	32.8257
302	2016-12-28	13	Blood control			40	No Ct	NA													17.7538	30.0367	22.3718	32.0489
303	2016-12-28	13	Blood control			46	No Ct	NA													17.3955	30.1908	22.0663	33.724
304	2016-12-28	13	Blood control			59	No Ct	NA													18.082	31.0508	20.5006	30.4872
305	2016-12-28	13	PRV 16-005ND		0	42	13.2	44818250													16.362	29.7461	20.7496	29.6771
306	2016-12-28	13	PRV 16-005ND		0	43	12.1	87213900													15.8084	30.0063	20.3247	32.4435
307	2016-12-28	13	PRV 16-005ND			54	13	51190570													15.5628	28.6798	20.0185	30.0221
308	2016-12-28	13	PRV 16-005ND			47	11.5	126815300													16.6072	29.508	20.7814	34.4647
309	2016-12-28	13	PRV 16-005ND			46	14.4	21186350													17.3478	30.2135	21.4224	31.4694
310	2016-12-28	13	PRV 16-005ND			45	13.6	33737220													18.2306	31.4598	21.6872	28.8223
311	2016-12-28	13	PRV 16-011D		0	42	17.6	2742678
312	2016-12-28	13	PRV 16-011D		0	40	18.3	1766973
313	2016-12-28	13	PRV 16-011D			42	19.1	1065174
314	2016-12-28	13	PRV 16-011D			41	20.2	523159
315	2016-12-28	13	PRV 16-011D			41	19.8	666434
316	2016-12-28	13	PRV 16-011D			39	23.2	79262
323	2017-01-04	14	Blood control		0	50	No Ct	NA													16.8931	29.2774	21.652	29.0549	14.9493	26.4221	22.6245	25.7185	37.5298
324	2017-01-04	14	Blood control		0	49	No Ct	NA													16.7337	30.1646	20.6542	30.347	14.1786	25.737	21.541	26.1415	36.555
325	2017-01-04	14	Blood control			38	No Ct	NA													17.0818	29.121	21.3842	30.7429	13.7997	24.8497	21.6241	28.7099	38.9096
326	2017-01-04	14	Blood control			55	No Ct	NA													19.5631	30.6439	23.248	34.5786	15.102	26.4788	23.4725	30.3049
327	2017-01-04	14	Blood control			37	No Ct	NA													17.443	30.4641	22.1333	27.8069	14.6776	26.9078	22.7639	24.9832	38.4294
328	2017-01-04	14	Blood control			45	No Ct	NA													17.9549	29.2759	21.0665	28.4836	14.33	25.3888	21.2331	27.5194	38.1538
329	2017-01-04	14	PRV 16-005ND		0	47	13.3	41219060													16.4291	28.9361	19.6731	31.8026	13.7516	25.4415	21.2593	30.6955	37.3953
330	2017-01-04	14	PRV 16-005ND		0	51	11.7	114133100													16.865	29.5302	20.7723	28.8934	14.0556	24.8888	21.0942	27.9038	37.1229
331	2017-01-04	14	PRV 16-005ND			50	12.5	70746860													16.0013	28.2188	20.245	28.8889	14.8415	26.0084	22.4031	29.7003	38.5905
332	2017-01-04	14	PRV 16-005ND			51	15.9	8155332													16.2435	29.2149	21.0793	30.066	14.8817	26.4595	22.5726	27.8771	36.5061
333	2017-01-04	14	PRV 16-005ND			51	12.6	64842790													16.3547	28.6875	19.5725	28.6032	14.0972	25.1102	20.6034	25.8775	37.2348
334	2017-01-04	14	PRV 16-005ND			50	12.7	62383360													16.7719	29.6997	20.1434	31.8033	13.8807	25.3246	20.7693	29.0764	35.9399
335	2017-01-04	14	PRV 16-011D		0	49	23.6	59566																	14.3296	25.462	21.6571	28.4574	37.0331
336	2017-01-04	14	PRV 16-011D		0	47	19.1	1029843																	13.7681	24.8659	20.8988	25.203	36.1762
337	2017-01-04	14	PRV 16-011D			45	21.2	275745																	14.6671	25.4714	21.1962	25.6785	39.2538
338	2017-01-04	14	PRV 16-011D			53	17.7	2553334																	14.2701	25.9336	21.5204	29.6509	38.3863
339	2017-01-04	14	PRV 16-011D			40	25.8	15220
340	2017-01-04	14	PRV 16-011D			45	20.3	483419
347	2017-01-11	15	Blood control		0	54	No Ct	NA													17.8169	30.3512	22.2242	29.2817
348	2017-01-11	15	Blood control		0	49	No Ct	NA													18.7638	30.9606	24.569	28.799
349	2017-01-11	15	Blood control			54	No Ct	NA													18.4197	30.846	23.0886	31.4485
350	2017-01-11	15	Blood control			50	No Ct	NA													17.8511	29.756	22.5025	32.6135
351	2017-01-11	15	Blood control			45	No Ct	NA													17.6138	30.9942	26.093	31.4071
352	2017-01-11	15	PRV 16-005ND		0	49	12.4	75479850													17.3334	29.3088	20.7905	34.0872
353	2017-01-11	15	PRV 16-005ND		0	53	12.2	80977460													18.4927	29.803	21.9083	31.6925
354	2017-01-11	15	PRV 16-005ND			50	12.2	81356060													17.7848	29.8752	20.4927	32.8691
355	2017-01-11	15	PRV 16-005ND			51	10.9	189522700													17.756	28.3278	20.2404	33.329
356	2017-01-11	15	PRV 16-011D		0	48	24.2	46957													17.5543	29.0857	21.7034	31.6234
357	2017-01-11	15	PRV 16-011D		0	55	16	7965466													17.8765	29.6925	21.0444	31.4793

## Sheet: 4. Morbidity & temp log
Date	Day post Challenge	Morbidity			Temperature (°C)	Dissolved oxygen (mg/L)
		Control (tank A03)	PRV 16-005ND (tank A04)	PRV 16-011D (tank A05)
2016-09-28	0	0	0	0	11.5	8.9
2016-09-29	1	0	0	0	10.4	8.9
2016-09-30	2	0	0	0	10	8.9
2016-10-01	3	0	0	0	10	8.9
2016-10-02	4	0	0	0	10	9
2016-10-03	5	0	0	0	10	9
2016-10-04	6	0	0	0	9	9.2
2016-10-05	7	0	0	0	9	9.1
2016-10-06	8	1	0	0	9	9.1
2016-10-07	9	0	0	0	9	9.2
2016-10-08	10	0	0	0	9	9.2
2016-10-09	11	0	0	0	10.7	8.8
2016-10-10	12	0	0	0	10.8	8.8
2016-10-11	13	0	0	0	11	8.3
2016-10-12	14	0	0	0	11.5	8.6
2016-10-13	15	0	1	0	11.7	8.6
2016-10-14	16	0	0	0	11.4	8.4
2016-10-15	17	0	0	0
2016-10-16	18	0	0	0	11	8.7
2016-10-17	19	0	0	0	11	8.7
2016-10-18	20	0	0	0
2016-10-19	21	0	0	0	11.3	8.7
2016-10-20	22	0	0	0	11.3	8.8
2016-10-21	23	0	0	0	11.3	8.7
2016-10-22	24	0	0	0	11.4	8.7
2016-10-23	25	0	0	0	11.4	8.7
2016-10-24	26	0	0	0	11.4	8.8
2016-10-25	27	0	0	0	11.5	8.6
2016-10-26	28	0	0	0	11.3	8.6
2016-10-27	29	0	0	0	11.3	8.7
2016-10-28	30	0	0	0	11.4	8.6
2016-10-29	31	0	0	0	11.4	8.7
2016-10-30	32	0	0	0	11.4	8.6
2016-10-31	33	0	0	0	11.4	8.6
2016-11-01	34	0	0	0	11.4	8.6
2016-11-02	35	0	0	0	11.4	8.8
2016-11-03	36	0	0	0	11.1	8.9
2016-11-04	37	0	0	0	11.1	8.8
2016-11-05	38	0	0	0	11.2	8.7
2016-11-06	39	0	0	0	11.2	8.8
2016-11-07	40	0	0	0	11.2	8.4
2016-11-08	41	0	0	1	11.1	8.8
2016-11-09	42	0	0	0	11.2	8.8
2016-11-10	43	0	0	0	11.3	8.9
2016-11-11	44	0	1	0	11.4	8.8
2016-11-12	45	0	0	1	11.4	8.7
2016-11-13	46	0	0	0	11.3	8.8
2016-11-14	47	0	0	0	11.2	8.8
2016-11-15	48	0	0	0	11.2	8.8
2016-11-16	49	0	0	0	11.2	8.8
2016-11-17	50	0	0	0	11.2	8.9
2016-11-18	51	0	0	0	11.2	8.9
2016-11-19	52	0	0	0	11.2	8.7
2016-11-20	53	0	0	0	11.2	8.7
2016-11-21	54	0	0	0	11.2	8.8
2016-11-22	55	0	0	0
2016-11-23	56	0	0	0	11	9.1
2016-11-24	57	0	0	0	11	9.1
2016-11-25	58	0	0	0	11	9.1
2016-11-26	59	0	0	0	10.9	9.3
2016-11-27	60	0	0	0
2016-11-28	61	0	0	0
2016-11-29	62	0	0	0	10.5	9.2
2016-11-30	63	0	0	0	10.8	8.9
2016-12-01	64	0	0	0
2016-12-02	65	0	0	0	10.8	9.5
2016-12-03	66	0	0	0	10.8	9.2
2016-12-04	67	0	0	0
2016-12-05	68	0	0	0	10.2	9.1
2016-12-06	69	0	0	0	10.5	9.2
2016-12-07	70	0	0	0	10.1	9.3
2016-12-08	71	0	0	0	10.3	9.2
2016-12-09	72	0	0	0	10.4	9.2
2016-12-10	73	0	0	0	10.6	9.1
2016-12-11	74	0	0	0	10.7	9
2016-12-12	75	0	0	0	10.6	9.1
2016-12-13	76	0	0	0	10.4	9.3
2016-12-14	77	0	0	0	9.8	9.3
2016-12-15	78	0	0	0	9.2	9.5
2016-12-16	79	0	0	0	9.1	9.6
2016-12-17	80	0	0	0
2016-12-18	81	0	0	0	9	9.5
2016-12-19	82	0	0	0	10.6	9.1
2016-12-20	83	0	0	0	10.7	8.7
2016-12-21	84	0	0	0	10.7	8.7
2016-12-22	85	0	0	0	10.4	9
2016-12-23	86	0	0	0	10.6	8.9
2016-12-24	87	0	0	0	10	9.2
2016-12-25	88	0	0	0	9.1	9.4
2016-12-26	89	0	0	0	9.6	9.3
2016-12-27	90	0	0	0	10.2	9
2016-12-28	91	0	0	0	10.3	8.9
2016-12-29	92	0	0	0	10.2	9.2
2016-12-30	93	0	0	0	10.3	9.2
2016-12-31	94	0	0	0	9.6	9.3
2017-01-01	95	0	0	0	9.4	9.4
2017-01-02	96	0	0	0	9.2	9.2
2017-01-03	97	0	0	0	8.8	9.7
2017-01-04	98	0	0	0	9.6	9.4
2017-01-05	99	0	0	0	10	9.3
2017-01-06	100	0	0	0	10	9.3
2017-01-07	101	0	0	0
2017-01-08	102	0	0	0
2017-01-09	103	0	0	0	10	9.1
2017-01-10	104	0	0	0
2017-01-11	105	0	0	0	10	9.2
		1	2	2	10.5968	8.96421

## Sheet: 5. General histopath (GM, HS) 
AHC case number = # assigned by the Animal Health Centre, Abbotsford												Heart abbreviations															Skin/skeletal muscle abbreviations										Liver abbreviations
Pathologist:	HNS = Dr. Heindrich N. Snyman, BVSc, DVSc, Diplomate, A.C.V.P.												MKM = myocardial karyomegaly/megalocytosis															SMI = skeletal muscle inflammation										VAC = vacuoles in hepatocyte cytoplasm									MEG = hepatocellular megalocytosis/karyomegaly
	GDM = Dr. Gary D. Marty, DVM, Ph.D., Diplomate, A.C.V.P.												EPL = epicarditis, lymphohistiocytic															SPI = scale pocket inflammation										LIP = lipidosis									SCN = hepatocellular single cell necrosis/apoptosis
													EPH = epicarditis, histiocytic															DUC = Dermatitis, ulcerative										BPH = biliary preductular cell hyperplasia									HHD = hepatocellular hydropic degeneration
Fish condition = dead, general population, moribund, non-performer													ENL = endocarditis, lymphohistiocytic															MDN = myofibre degeneration and/or necrosis										LFN = focal/multifocal necrosis									LGR = granulomatous hepatitis/peritonitis, vaccine reaction (?)
NA = not applicable													ENE = endocarditis, eosinophilic															KUD = Kudoa thyrsites										BPC = basophilic cytoplasm (hepatocytes)									LRS = Renibacterium salmoninarum
ND = no data													ENH = endocarditis, histiocytic															MGR = granulomatous inflammation (not MRS)										CPL = cholangitis/pericholangial leukocytes									LPS = Piscirickettsia salmonis
NS = not scored													ECH = endocardial cell hypertrophy															MRS = Renibacterium salmoninarum										PMP = pigmented macrophages									LLS = Loma salmonae
NP = appropriate tissue not present on slide													MNC = myocardial multinucleate cells															MPS = Piscirickettsia salmonis										FPL = focal/multifocal parenchymal leukocytes
dcp = tissues too decomposed for analysis													CCC = congestion of compact cortical layer																									PVL = perivascular leukocytes
Scoring = none (0), mild (1), moderate (2), or severe/abundant (3);													HTH = thrombosis																									SCD = sinusoidal congestion, diffuse
	= quality control												HGR = granulomatous inflammation																									SCM = sinusoidal congestion, multifocal
	artifact (Art), postfixation dehydration (PFD),												HRS = Renibacterium salmoninarum																									AIB = amphophilic/eosinophilic inclusion bodies
	acid hematin (AHT), Autolysis (Atly)												HPS = Piscirickettsia salmonis																									SSF = sinusoidal fibrin
							Cause/Marker	All organ
Collection	AHC slide number		Fish condition		Weeks post-		of significant	Quality control									Heart									Skin/skeletal muscle										Liver
Date	Histopathology		when sampled	Source	challenge	Pathologist	morbidity/death	ART	PFD	AHT	HAtly	MKM	EPL	EPH	ENL	ENE	ENH	ECH	MNC	CCC	HTH	HGR	HRS	HPS	Heart Comments	MAtly	SMI	SPI	DUC	MDN	KUD	MGR	MRS	MPS	Skin/Skeletal muscle comments	LAtly	VAC	LIP	BPH	LFN	BPC	CPL	PMP	FPL	PVL	SCD	SCM	AIB	SSF
2016-07-05	16-3678	1	dead or moribund	Pretransfer government audit	NA	HNS	EPL,ENL,ECH,LFN	1	0	1	1	0	2	0	2	0	0	1	0	0	0	0	0	0		1	0	NS	0	1	0	0	0	0	MDN based on 4 adjacent and 1 distant myofibers in the deep white muscle;	1	2	0	0	2	0	1	1	0	0	0	0	0	0
2016-07-05	16-3678	2	dead or moribund	Pretransfer government audit	NA	HNS	EPL,ENL,ECH,LFN	1	0	2	1	0	2	0	2	0	0	2	0	0	0	0	0	0	atrium congested;	1	0	NS	0	0	0	0	0	0		1	1	0	0	3	1	1	1	0	0	1	0	0	0
2016-07-05	16-3678	3	dead or moribund	Pretransfer government audit	NA	HNS	none	1	0	1	0	0	1	0	0	0	0	0	0	0	0	0	0	0		0	0	NS	0	0	0	0	0	0		1	0	1	0	0	1	0	0	0	0	0	0	0	0
2016-07-05	16-3678	4	dead or moribund	Pretransfer government audit	NA	HNS	BHM,LFN	1	0	1	0	0	0	0	0	0	0	0	0	0	0	0	0	0		1	0	NS	0	0	0	0	0	0		1	1	0	0	3	2	0	0	0	0	0	0	0	0
2016-07-05	16-3678	5	dead or moribund	Pretransfer government audit	NA	HNS	LFN	1	0	1	1	0	1	0	1	0	0	1	0	0	0	0	0	0		2	1	NS	0	0	0	0	0	0	SMI based on a single, ~ 100 µm diameter, loose cluster of lymphocytes in deep white muscle;	2	1	0	0	3	1	0	1	0	0	1	2	0	0
2016-07-05	16-3678	6	dead or moribund	Pretransfer government audit	NA	HNS	BHM	1	0	1	1	0	2	0	2	0	0	0	0	0	0	0	0	0	ENL is most prominent in the compact layer of the ventricular myocardium;	2	0	NS	0	0	0	0	0	0		1	1	0	0	0	0	0	0	0	0	1	0	0	0
2016-07-05	16-3678	7	dead or moribund	Pretransfer government audit	NA	HNS	EPL,ENL,ECH,LFN	1	0	1	2	0	2	0	2	0	0	2	1	0	0	0	0	0		2	1	NS	0	1	0	0	0	0	SMI is focal and contains few lymphocytes and macrophages that loosely surrounds ~ 6 red muscle myofibers ;	3	0	0	0	3	1	0	1	0	0	1	0	0	0
2016-07-05	16-3678	8	dead or moribund	Pretransfer government audit	NA	HNS	BHM,LFN	1	0	1	2	0	0	0	0	0	0	0	0	0	0	0	0	0		2	0	NS	0	0	0	0	0	0		3	1	0	0	2	0	0	0	0	0	0	0	0	0
2016-07-05	16-3678	9	dead or moribund	Pretransfer government audit	NA	HNS	BHM	1	0	1	0	0	1	0	1	0	0	0	0	0	0	0	0	0		0	1	NS	0	0	0	0	0	0		1	2	0	0	0	0	0	1	1	0	0	0	0	0
2016-07-05	16-3678	10	dead or moribund	Pretransfer government audit	NA	HNS	EPL,ENL,ECH,LFN	1	0	1	2	0	2	0	3	0	0	2	0	0	0	0	0	0		2	0	NS	0	0	0	0	0	0		3	1	0	0	3	1	0	0	0	0	1	3	0	0
2016-07-05	16-3678	11	dead or moribund	Pretransfer government audit	NA	HNS	BHM	1	0	1	1	0	1	0	1	0	0	0	0	0	0	0	0	0		1	0	NS	0	1	0	0	0	0	MDN based on 5 individual scattered myofibers;	1	3	0	1	0	0	0	1	0	0	0	0	0	0
2016-07-05	16-3678	12	dead or moribund	Pretransfer government audit	NA	HNS	BHM	1	0	1	1	0	1	0	1	0	0	0	0	0	0	0	0	0		2	1	NS	0	0	0	0	0	0	SMI is multifocal in red muscle layer;	1	1	0	1	0	0	0	1	0	0	0	0	0	0
2016-07-05	16-3678	13	dead or moribund	Pretransfer government audit	NA	HNS	EPL,ENL,ECH	1	0	1	1	0	2	0	1	0	0	1	0	0	0	0	0	0		1	1	NS	0	1	0	0	0	0	SMI is multifocal in red muscle layer;	1	2	0	1	1	1	1	1	0	0	0	0	0	0
2016-07-05	16-3678	14	dead or moribund	Pretransfer government audit	NA	HNS	BHM	1	0	1	1	0	1	0	1	0	0	1	0	0	0	0	0	0		1	1	NS	0	1	0	0	0	0	SMI is multifocal in red muscle layer;	2	2	0	1	0	0	0	0	0	0	0	0	0	0
2016-07-05	16-3678	15	general population	Pretransfer government audit	NA	HNS	none	1	0	1	0	0	1	0	1	0	0	0	0	0	0	0	0	0		1	0	NS	0	0	0	0	0	0		1	1	0	0	0	0	1	1	0	0	0	0	0	0
2016-07-05	16-3678	16	general population	Pretransfer government audit	NA	HNS	none	1	0	1	0	0	1	0	1	0	0	1	0	0	0	0	0	0		0	1	NS	0	0	0	0	0	0	SMI is multifocal in red muscle layer;	1	0	0	0	0	0	1	1	0	0	0	0	0	0
2016-07-05	16-3678	17	dead or moribund	Pretransfer government audit	NA	HNS	none	1	0	1	1	0	1	0	1	0	0	0	0	0	0	0	0	0		1	0	NS	0	1	0	0	0	0		1	2	0	0	0	0	0	0	0	0	1	0	0	0
2016-07-05	16-3678	18	dead or moribund	Pretransfer government audit	NA	HNS	EPL,ENL,ECH,LFN,BHM	1	0	1	1	0	2	0	2	0	0	1	0	0	0	0	0	0		1	1	NS	0	1	0	0	0	0	SMI is multifocal in red muscle layer;	2	1	0	0	2	1	0	1	0	0	0	0	0	0
2016-07-05	16-3678	19	general population	Pretransfer government audit	NA	HNS	BHM	1	0	1	1	0	1	0	0	0	0	0	0	0	0	0	0	0		1	0	NS	0	0	0	0	0	0		1	1	0	1	0	0	0	1	1	0	0	0	0	0
2016-07-05	16-3678	20	general population	Pretransfer government audit	NA	HNS	none	1	0	1	1	0	1	0	1	0	0	0	0	0	0	0	0	0		1	0	NS	0	0	0	0	0	0		1	2	0	0	0	0	1	1	0	0	1	0	0	0
2016-07-05	16-3678	21	general population	Pretransfer government audit	NA	HNS	none	1	0	1	1	0	1	0	1	0	0	1	0	0	0	0	0	0		1	0	NS	0	0	0	0	0	0		1	2	0	1	0	1	0	1	0	0	1	0	0	0
2016-07-05	16-3678	22	general population	Pretransfer government audit	NA	HNS	none	1	0	1	1	1	1	0	1	0	0	1	0	0	0	0	0	0	ENL and ECH is more prominent in atrium;	1	1	NS	0	0	0	0	0	0	SMI is multifocal in red muscle layer;	1	3	0	1	0	0	0	1	1	0	1	0	0	0
2016-07-05	16-3678	23	general population	Pretransfer government audit	NA	HNS	none	1	0	1	1	0	1	0	1	0	0	0	0	0	0	0	0	0		1	1	NS	0	0	0	0	0	0	SMI based on two foci -one in each of the red and white muscle layers;	1	0	0	2	0	0	0	1	1	0	0	0	0	0
2016-07-05	16-3678	24	general population	Pretransfer government audit	NA	HNS	none	1	0	1	1	0	1	0	1	0	0	0	0	0	0	0	0	0		2	0	NS	0	0	0	0	0	0		1	0	0	1	0	0	0	1	1	0	0	0	0	0
2016-07-05	16-3678	25	dead or moribund	Pretransfer government audit	NA	HNS	ENL,ECH,LFN	1	0	1	1	0	1	0	2	0	0	2	0	0	0	0	0	0		2	0	NS	0	1	0	0	0	0	MDN based on two myofibers;	2	2	0	0	3	1	0	0	0	0	0	0	0	0
2016-07-05	16-3678	26	dead or moribund	Pretransfer government audit	NA	HNS	EPL,ENL,ECH,LFN	1	0	1	2	0	2	0	2	0	0	2	2	0	0	0	0	0		2	0	NS	0	0	0	0	0	0		2	1	0	0	2	0	1	1	0	0	0	0	0	0
2016-07-05	16-3678	27	dead or moribund	Pretransfer government audit	NA	HNS	BHM	1	0	1	1	0	1	0	1	0	0	1	0	0	0	0	0	0		2	0	NS	0	1	0	0	0	0	MDN based on three regional (but not adjacent) myofibers;	1	2	0	0	0	0	0	0	0	0	1	0	0	0
2016-07-05	16-3678	28	dead or moribund	Pretransfer government audit	NA	HNS	BHM	1	0	1	1	0	1	0	1	0	0	1	0	0	0	0	0	0		1	1	NS	0	0	0	0	0	0	SMI based on three foci scattered in the red muscle layer;	1	0	0	1	0	0	0	1	0	0	0	1	0	0
2016-07-05	16-3678	29	dead or moribund	Pretransfer government audit	NA	HNS	BHM	1	0	1	1	0	1	0	0	0	0	0	0	0	0	0	0	0		2	0	NS	0	0	0	0	0	0		2	1	0	1	0	0	0	1	0	0	0	0	0	0
2016-07-05	16-3678	30	dead or moribund	Pretransfer government audit	NA	HNS	BHM	1	0	1	2	0	1	0	0	0	0	0	0	0	0	0	0	0		2	0	NS	0	0	0	0	0	0		2	1	0	2	0	0	1	1	0	0	0	0	0	0
2016-07-05	16-3678	31	dead or moribund	Pretransfer government audit	NA	HNS	none	1	0	1	1	0	0	0	0	0	0	0	0	0	0	0	0	0		2	0	NS	0	0	0	0	0	0		2	0	0	1	0	0	0	1	0	0	0	0	0	0
2016-07-05	16-3678	32	dead or moribund	Pretransfer government audit	NA	HNS	ENL,ECH,EPL,BHM	1	0	1	2	0	1	0	2	0	0	2	0	0	0	0	0	0		2	0	NS	0	0	0	0	0	0		3	0	0	0	0	0	0	0	0	0	0	0	0	0
2016-07-05	16-3678	33	general population	Pretransfer government audit	NA	HNS	none	1	0	2	0	0	1	0	1	0	0	0	0	0	0	0	0	0		1	0	NS	0	1	0	0	0	0	MDN limited to a single myofiber in the red muscle layer;	0	2	0	1	0	0	0	1	1	0	0	0	0	0
2016-07-05	16-3678	34	general population	Pretransfer government audit	NA	HNS	none	1	0	1	0	0	1	0	1	0	0	0	0	0	0	0	0	0		1	1	NS	0	0	0	0	0	0	SMI is multifocal in red muscle layer;	1	3	0	1	0	0	0	1	0	1	0	0	0	0
2016-07-05	16-3678	35	general population	Pretransfer government audit	NA	HNS	none	1	0	1	1	0	1	0	1	0	0	0	0	0	0	0	0	0		1	0	NS	0	0	0	0	0	0		1	1	0	2	0	1	0	2	0	0	0	0	0	0
2016-07-05	16-3678	36	general population	Pretransfer government audit	NA	HNS	none	1	0	1	0	0	0	0	1	0	0	0	0	0	0	0	0	0		0	0	NS	0	1	0	0	0	0	MDN based on few scattered fibers in the white muscle layer;	0	3	0	1	0	0	0	1	0	0	0	0	0	0
2016-07-05	16-3678	37	general population	Pretransfer government audit	NA	HNS	none	1	0	1	1	0	1	0	1	0	0	1	0	0	0	0	0	0		1	0	NS	0	1	0	0	0	0	MDN based on few scattered fibers in the white muscle layer;	1	3	0	1	0	0	0	1	0	0	1	0	0	0
2016-07-05	16-3678	38	dead or moribund	Pretransfer government audit	NA	HNS	EPL,ENL,ECH,SMI, myofiber atrophy (red muscle)	1	0	1	2	0	2	0	2	0	0	2	1	0	0	0	0	0		2	2	NS	0	0	0	0	0	0	skeletal muscle; red muscle layer: myofiber atrophy with interstitial connective tissue condensation, interstitial fibrosis and myofiber satellite cell hypertrophy, diffuse, chronic, severe; SMI based on loosely scattered lymphocytes and macrophages scattered between the atrophic myofibers of the red muscle layer;	3	1	0	0	1	0	0	1	0	0	0	1	0	0
2016-07-05	16-3678	39	dead or moribund	Pretransfer government audit	NA	HNS	EPL,ENL,ECH,SMI,BHM	1	0	1	2	0	1	0	2	0	0	2	0	0	0	0	0	0		2	2	NS	0	0	0	0	0	0	SMI is restricted to red muscle layer with few scattered atrophic myofibers;	3	1	0	0	0	0	0	0	0	0	1	1	0	0
2016-07-05	16-3678	40	general population	Pretransfer government audit	NA	HNS	early NPL	1	0	1	1	0	1	0	1	0	0	0	0	0	0	0	0	0		1	0	NS	0	0	0	0	0	0		1	0	0	2	0	1	1	2	0	0	1	0	0	0
2016-07-29	16-4008	B1	dead or moribund	Farm veterinarian	NA	HNS	none	0	0	0	1	0	1	0	1	0	0	0	0	0	0	0	0	0	EPL based on few multifocal clusters; ENL based on few multifocal clusters;	NP	NP	NP	NP	NP	NP	NP	NP	NP
2016-07-29	16-4008	B2A	dead or moribund	Farm veterinarian	NA	HNS	EPL,ENL,ECH	0	0	0	1	1	2	0	1	0	0	2	1	0	0	0	0	0	heart: myofiber degeneration, focal, junction between compact and spongy ventricular myocardium at heart base adjacent to bulbous arteriosus, ~ 400 × 20 µm, acute, mild;	NP	NP	NP	NP	NP	NP	NP	NP	NP
2016-07-29	16-4008	B2B	dead or moribund	Farm veterinarian	NA	HNS	none	0	0	0	1	1	1	0	0	0	0	1	0	1	0	0	0	0	EPL based on few multifocal clusters;	NP	NP	NP	NP	NP	NP	NP	NP	NP
2016-07-29	16-4008	B3A	dead or moribund	Farm veterinarian	NA	HNS	ENL,ECH	0	0	0	1	1	1	0	3	0	0	3	1	0	0	0	0	0	heart: myofiber degeneration, focal, junction between compact and spongy ventricular myocardium towards tip of apex, ~ 30 µm diameter, acute, mild;	NP	NP	NP	NP	NP	NP	NP	NP	NP
2016-07-29	16-4008	B3B	dead or moribund	Farm veterinarian	NA	HNS	none	0	0	0	1	0	1	0	1	0	0	0	0	0	0	0	0	0	EPL based on few multifocal clusters; ENL based on few multifocal clusters;	NP	NP	NP	NP	NP	NP	NP	NP	NP
2016-08-07	16-4142	A1	dead or moribund	Farm veterinarian	NA	GDM	none	1	0	0	0	0	0	0	0	0	0	0	0	0	0	0	0	0		1	0	0	0	1	0	0	0	0
2016-08-07	16-4142	A2	dead or moribund	Farm veterinarian	NA	GDM	ECH	1	0	0	1	1	1	0	0	0	1	2	0	0	0	0	0	0		1	0	0	0	1	0	0	0	0
2016-08-07	16-4142	A3	dead or moribund	Farm veterinarian	NA	GDM	none	1	0	0	0	0	1	0	0	0	0	1	0	0	0	0	0	0		0	0	0	0	0	0	0	0	0
2016-08-07	16-4142	A4	dead or moribund	Farm veterinarian	NA	GDM	ECH	1	0	0	0	0	1	0	0	0	1	2	0	0	0	0	0	0		0	0	0	0	0	0	0	0	0
2016-08-07	16-4142	A5	dead or moribund	Farm veterinarian	NA	GDM	ECH	1	0	0	0	0	1	0	0	0	1	2	1	0	0	0	0	0		0	0	0	0	0	0	0	0	0	peritoneal lining has mild fibrovascular peritonitis (consistent with vaccine reaction);
2016-08-07	16-4142	A6	dead or moribund	Farm veterinarian	NA	GDM	none	1	0	0	2	0	1	0	0	0	0	1	0	0	0	0	0	0		2	0	0	0	0	0	0	0	0
2016-08-19	16-4453	1	moribund	Research Field sample	NA	HNS	none	0	0	0	0	0	1	0	0	0	0	1	0	0	0	0	0	0		0	0	0	0	0	0	0	0	0
2016-08-19	16-4453	2	dead	Research Field sample	NA	HNS	none	0	0	0	0	0	1	0	1	0	0	1	0	0	0	0	0	0		0	0	0	0	0	0	0	0	0	section does not include red skeletal muscle;
2016-08-19	16-4453	3	dead	Research Field sample	NA	HNS	ECH with myocardial degeneration & necrosis	0	0	0	0	0	1	0	1	0	0	3	0	0	0	0	0	0	Some foci of ECH in central spongy region of the ventricle	0	0	0	0	0	0	0	0	0
2016-08-19	16-4453	4	dead	Research Field sample	NA	HNS	none	0	0	0	0	0	1	0	1	0	0	0	0	0	0	0	0	0		0	0	0	0	0	0	0	0	0	section does not include red skeletal muscle;
2016-08-19	16-4453	5	dead	Research Field sample	NA	HNS	ENL, ECH	0	0	0	0	0	1	0	2	0	0	2	0	0	0	0	0	0		0	0	0	0	0	0	0	0	0	section does not include red skeletal muscle;
2016-08-19	16-4453	6	dead	Research Field sample	NA	HNS	none	0	0	0	0	0	1	0	1	0	0	0	0	0	0	0	0	0		0	0	0	0	0	0	0	0	0
2016-08-19	16-4453	7	general population	Research Field sample	NA	HNS	none	0	0	0	0	0	1	0	1	0	0	1	0	0	0	0	0	0		0	0	0	0	0	0	0	0	0	section does not include red skeletal muscle;
2016-08-19	16-4453	8	general population	Research Field sample	NA	HNS	none	0	0	0	0	0	1	0	1	0	0	0	0	0	0	0	0	0		0	0	0	0	0	0	0	0	0
2016-08-19	16-4453	9	general population	Research Field sample	NA	HNS	none	0	0	0	0	0	0	0	0	0	0	0	0	0	0	0	0	0		0	0	0	0	0	0	0	0	0	section does not include red skeletal muscle; peritoneal lining has a small focus of mild fibrovascular peritonitis (consistent with vaccine reaction);
2016-08-19	16-4453	10	general population	Research Field sample	NA	HNS	none	0	0	0	0	0	1	0	1	0	0	0	0	0	0	0	0	0		0	1	0	0	0	0	0	0	0	section does not include red skeletal muscle; SMI is a single 15-100 μm focus surrounding a single white muscle myofiber
2016-08-19	16-4453	11	general population	Research Field sample	NA	HNS	none	0	0	0	0	0	1	0	1	0	0	1	0	0	0	0	0	0		0	0	0	0	0	0	0	0	0
2016-08-19	16-4453	12	general population	Research Field sample	NA	HNS	none	0	0	0	0	0	1	0	1	0	0	0	0	0	0	0	0	0		0	1	0	0	0	0	0	0	0	SMI is a single ~20 μm focus surrounding a single white muscle myofiber
2016-08-19	16-4453	13	general population	Research Field sample	NA	HNS	ECH	0	0	0	0	0	1	0	1	0	0	2	0	0	0	0	0	0		0	0	0	0	0	0	0	0	0
2016-08-19	16-4453	14	general population	Research Field sample	NA	HNS	none	0	0	0	0	0	1	0	1	0	0	1	0	0	0	0	0	0		0	0	0	0	0	0	0	0	0
2016-08-19	16-4453	15	general population	Research Field sample	NA	HNS	none	0	0	0	0	0	1	0	1	0	0	1	0	0	0	0	0	0		0	0	0	0	0	0	0	0	0
2016-08-19	16-4453	16	non-performer	Research Field sample	NA	HNS	none	0	0	0	0	0	0	0	0	0	0	0	0	0	0	0	0	0		0	0	0	0	0	0	0	0	0	section does not include red skeletal muscle;
2016-08-19	16-4453	17	non-performer	Research Field sample	NA	HNS	none	0	0	0	0	0	0	0	0	0	0	0	0	0	0	0	0	0		0	0	0	0	0	0	0	0	0	section does not include red skeletal muscle;
2016-08-19	16-4453	18	non-performer	Research Field sample	NA	HNS	none	0	0	0	0	0	1	0	1	0	0	1	0	0	0	0	0	0		0	0	0	0	0	0	0	0	0	section does not include red skeletal muscle; peritoneal lining has mild fibrovascular peritonitis (consistent with vaccine reaction);
2016-08-19	16-4453	19	non-performer	Research Field sample	NA	HNS	none	0	0	0	0	0	1	0	0	0	0	0	0	0	0	0	0	0		0	0	0	0	0	0	0	0	0	section does not include red skeletal muscle; peritoneal lining has mild fibrovascular peritonitis (consistent with vaccine reaction);
2016-08-19	16-4453	20	non-performer	Research Field sample	NA	HNS	none	0	0	0	0	0	0	0	0	0	0	0	0	0	0	0	0	0		0	0	0	0	0	0	0	0	0	section does not include red skeletal muscle; peritoneal lining has mild fibrovascular peritonitis (consistent with vaccine reaction);
2016-10-05	16-6010	7	general population	Control	1	HNS	none	1	0	0	0	0	0	0	0	0	0	0	0	0	0	0	0	0		0	0	0	0	1	0	0	0	0	MDN affects two individual and a single cluster of three adjacent white muscle fibers;
2016-10-05	16-6010	8	general population	Control	1	GDM	none	1	0	0	0	0	0	0	0	0	0	0	0	0	0	0	0	0		0	0	0	0	0	0	0	0	0
2016-10-05	16-6010	9	general population	Control	1	HNS	none	1	0	0	0	0	0	0	0	0	0	0	0	0	0	0	0	0		0	0	0	0	1	0	0	0	0	MDN affects a single white muscle fiber;
2016-10-05	16-6010	10	general population	Control	1	GDM	none	1	0	0	0	0	0	0	0	0	0	0	0	0	0	0	0	0		0	0	0	0	1	0	0	0	0
2016-10-05	16-6010	11	general population	Control	1	HNS	none	1	0	0	0	0	1	0	0	0	0	0	0	0	0	0	0	0		0	0	0	0	0	0	0	0	0
2016-10-05	16-6010	12	general population	Control	1	GDM	none	1	0	0	0	0	1	0	0	0	0	0	0	0	0	0	0	0		0	0	0	0	0	0	0	0	0
2016-10-05	16-6010	13	general population	PRV 16-005ND	1	HNS	none	1	0	0	0	0	0	0	0	0	0	0	0	0	0	0	0	0		0	0	0	0	0	0	0	0	0
2016-10-05	16-6010	14	general population	PRV 16-005ND	1	GDM	none	1	0	0	0	0	1	0	0	0	0	0	0	0	0	0	0	0		0	0	0	0	0	0	0	0	0
2016-10-05	16-6010	15	general population	PRV 16-005ND	1	HNS	none	1	0	0	0	0	0	0	1	0	0	0	0	0	0	0	0	0		0	0	1	0	1	0	0	0	0	MDN affects a single white muscle fiber;
2016-10-05	16-6010	16	general population	PRV 16-005ND	1	GDM	none	1	0	0	0	0	1	0	0	0	0	0	0	0	0	0	0	0		0	0	0	0	0	0	0	0	0
2016-10-05	16-6010	17	general population	PRV 16-005ND	1	HNS	none	1	0	0	0	0	0	0	0	0	0	0	0	0	0	0	0	0		0	0	1	0	0	0	0	0	0
2016-10-05	16-6010	18	general population	PRV 16-005ND	1	GDM	none	1	0	0	0	0	1	0	0	0	0	0	0	0	0	0	0	0		0	0	0	0	0	0	0	0	0
2016-10-05	16-6010	19	general population	PRV 16-011D	1	HNS	none	1	0	0	0	0	1	0	0	0	0	0	0	0	0	0	0	0		0	0	1	0	1	0	0	0	0	MDN affects three individual white muscle fibers;
2016-10-05	16-6010	20	general population	PRV 16-011D	1	GDM	none	1	0	0	0	0	0	0	0	0	0	0	0	0	0	0	0	0		0	0	0	0	0	0	0	0	0
2016-10-05	16-6010	21	general population	PRV 16-011D	1	HNS,GDM	none	1	0	0	0	0	1	0	0	0	0	0	0	0	0	0	0	0		0	0	0	0	0	0	0	0	0
2016-10-05	16-6010	22	general population	PRV 16-011D	1	GDM,HNS	none	1	0	0	0	0	0	0	0	0	0	0	0	0	0	0	0	0		0	0	0	0	0	0	0	0	0
2016-10-05	16-6010	23	general population	PRV 16-011D	1	HNS	none	1	0	0	0	0	1	0	0	0	0	0	0	0	0	0	0	0		0	0	0	0	1	0	0	0	0	MDN affects a single white muscle fiber;
2016-10-05	16-6010	24	general population	PRV 16-011D	1	GDM	none	1	0	0	0	0	1	0	0	0	0	0	0	0	0	0	0	0		0	0	1	0	0	0	0	0	0
2016-10-12	16-6010	31	general population	Control	2	HNS	none	1	0	0	0	0	0	0	0	0	0	0	0	0	0	0	0	0		0	0	0	0	0	0	0	0	0
2016-10-12	16-6010	32	general population	Control	2	GDM	none	1	0	0	0	0	0	0	0	0	0	0	0	0	0	0	0	0		0	0	0	0	0	0	0	0	0
2016-10-12	16-6010	33	general population	Control	2	HNS	none	1	0	0	0	0	1	0	0	0	0	0	0	0	0	0	0	0		0	0	0	0	0	0	0	0	0
2016-10-12	16-6010	34	general population	Control	2	GDM	none	1	0	0	0	0	0	0	0	0	0	0	0	0	0	0	0	0		0	0	0	0	0	0	0	0	0
2016-10-12	16-6010	35	general population	Control	2	HNS	none	1	0	0	0	0	0	0	0	0	0	0	0	0	0	0	0	0		0	0	0	0	0	0	0	0	0
2016-10-12	16-6010	36	general population	Control	2	GDM	none	1	0	0	0	0	0	0	0	0	0	0	0	0	0	0	0	0		0	0	0	0	0	0	0	0	0
2016-10-12	16-6010	37	general population	PRV 16-005ND	2	HNS	none	1	0	0	0	0	1	0	0	0	0	0	0	0	0	0	0	0		0	0	0	0	0	0	0	0	0
2016-10-12	16-6010	38	general population	PRV 16-005ND	2	GDM	none	1	0	0	0	0	0	0	0	0	0	0	0	0	0	0	0	0		0	0	0	0	0	0	0	0	0
2016-10-12	16-6010	39	general population	PRV 16-005ND	2	HNS	none	1	0	0	0	0	0	0	0	0	0	0	0	0	0	0	0	0		0	0	0	0	0	0	0	0	0
2016-10-12	16-6010	40	general population	PRV 16-005ND	2	GDM	none	1	0	0	0	0	0	0	0	0	0	0	0	0	0	0	0	0		0	0	0	0	0	0	0	0	0
2016-10-12	16-6010	41	general population	PRV 16-005ND	2	HNS	none	1	0	0	0	0	1	0	0	0	0	0	0	0	0	0	0	0		0	0	0	0	0	0	0	0	0
2016-10-12	16-6010	42	general population	PRV 16-005ND	2	GDM	none	1	0	0	0	0	1	0	0	0	0	0	0	0	0	0	0	0		0	0	1	0	0	0	0	0	0
2016-10-12	16-6010	43	general population	PRV 16-011D	2	HNS	none	1	0	0	0	0	0	0	0	0	0	0	0	0	0	0	0	0		0	0	0	0	0	0	0	0	0
2016-10-12	16-6010	44	general population	PRV 16-011D	2	GDM	none	1	0	0	0	0	0	0	0	0	0	0	0	0	0	0	0	0		0	0	0	0	0	0	0	0	0
2016-10-12	16-6010	45	general population	PRV 16-011D	2	HNS	none	1	0	0	0	0	0	0	0	0	0	0	0	0	0	0	0	0		0	0	0	0	0	0	0	0	0
2016-10-12	16-6010	46	general population	PRV 16-011D	2	GDM,HNS	none	1	0	0	0	0	1	0	0	0	0	0	0	0	0	0	0	0		0	0	1	0	0	0	0	0	0
2016-10-12	16-6010	47	general population	PRV 16-011D	2	HNS,GDM	none	1	0	0	0	0	1	0	0	0	0	0	0	0	0	0	0	0		0	0	0	0	0	0	0	0	0
2016-10-12	16-6010	48	general population	PRV 16-011D	2	GDM	none	1	0	0	0	0	0	0	0	0	0	0	0	0	0	0	0	0		0	0	0	0	0	0	0	0	0
2016-10-14	16-6010	49	dead	PRV 16-005ND	2.3	HNS	none	1	0	0	0	0	1	0	0	0	0	0	0	0	0	0	0	0		0	0	0	0	0	0	0	0	0
2016-10-19	16-6010	56	general population	Control	3	GDM	none	1	0	0	0	0	0	0	0	0	0	0	0	0	0	0	0	0		0	0	1	0	0	0	0	0	0
2016-10-19	16-6010	57	general population	Control	3	HNS	none	1	0	0	0	0	1	0	0	0	0	0	0	0	0	0	0	0		0	0	0	0	0	0	0	0	0
2016-10-19	16-6010	58	general population	Control	3	GDM	none	1	0	0	0	0	1	0	0	0	0	0	0	0	0	0	0	0		0	0	1	0	0	0	0	0	0
2016-10-19	16-6010	59	general population	Control	3	HNS	none	1	0	0	0	0	1	0	0	0	0	0	0	0	0	0	0	0		0	0	1	0	0	0	0	0	0
2016-10-19	16-6010	60	general population	Control	3	GDM	none	1	0	0	0	0	1	0	0	0	0	0	0	0	0	0	0	0		0	0	1	0	0	0	0	0	0
2016-10-19	16-6010	61	general population	Control	3	HNS	none	1	0	0	0	0	0	0	0	0	0	0	0	0	0	0	0	0		0	1	0	0	0	0	0	0	0	SMI is a single ~100 µm focus in red muscle layer;
2016-10-19	16-6010	62	general population	PRV 16-005ND	3	GDM	none	1	0	0	0	0	1	0	0	0	0	0	0	0	0	0	0	0		0	0	1	0	0	0	0	0	0
2016-10-19	16-6010	63	general population	PRV 16-005ND	3	HNS	none	1	0	0	0	0	0	0	0	0	0	0	0	0	0	0	0	0		0	0	0	0	0	0	0	0	0
2016-10-19	16-6010	64	general population	PRV 16-005ND	3	GDM	none	1	0	0	0	0	0	0	0	0	0	0	0	0	0	0	0	0		0	0	0	0	0	0	0	0	0
2016-10-19	16-6010	65	general population	PRV 16-005ND	3	HNS	none	1	0	0	0	0	1	0	0	0	0	0	0	0	0	0	0	0		0	0	0	0	0	0	0	0	0
2016-10-19	16-6010	66	general population	PRV 16-005ND	3	GDM	none	1	0	0	0	0	1	0	0	0	0	0	0	0	0	0	0	0		0	0	0	0	0	0	0	0	0
2016-10-19	16-6010	67	general population	PRV 16-005ND	3	HNS	none	1	0	0	0	0	0	0	0	0	0	0	0	0	0	0	0	0		0	0	1	0	0	0	0	0	0
2016-10-19	16-6010	68	general population	PRV 16-011D	3	GDM	none	1	0	0	0	0	0	0	0	0	0	0	0	0	0	0	0	0		0	0	0	0	0	0	0	0	0
2016-10-19	16-6010	69	general population	PRV 16-011D	3	HNS	none	1	0	0	0	0	0	0	0	0	0	0	0	0	0	0	0	0		0	0	0	0	0	0	0	0	0
2016-10-19	16-6010	70	general population	PRV 16-011D	3	GDM	none	1	0	0	0	0	0	0	0	0	0	0	0	0	0	0	0	0		0	0	0	0	0	0	0	0	0
2016-10-19	16-6010	71	general population	PRV 16-011D	3	HNS	none	1	0	0	0	0	1	0	0	0	0	0	0	0	0	0	0	0		0	0	1	0	0	0	0	0	0
2016-10-19	16-6010	72	general population	PRV 16-011D	3	GDM	none	1	0	0	0	0	1	0	0	0	0	0	0	0	0	0	0	0		0	0	1	0	0	0	0	0	0
2016-10-19	16-6010	73	general population	PRV 16-011D	3	HNS	none	1	0	0	0	0	0	0	0	0	0	0	0	0	0	0	0	0		0	0	0	0	0	0	0	0	0
2016-10-26	16-6010	81	general population	Control	4	HNS	none	1	0	0	0	0	0	0	0	0	0	0	0	0	0	0	0	0		0	0	0	0	0	0	0	0	0
2016-10-26	16-6010	82	general population	Control	4	GDM	none	1	0	0	0	0	0	0	0	0	0	0	0	0	0	0	0	0		0	0	0	0	0	0	0	0	0
2016-10-26	16-6010	83	general population	Control	4	HNS	none	1	0	0	0	0	1	0	0	0	0	0	0	0	0	0	0	0		0	0	1	0	0	0	0	0	0
2016-10-26	16-6010	84	general population	Control	4	GDM	none	1	0	0	0	0	0	0	0	0	0	0	0	0	0	0	0	0		0	0	0	0	0	0	0	0	0
2016-10-26	16-6010	85	general population	Control	4	HNS	none	1	0	0	0	0	1	0	0	0	0	0	0	0	0	0	0	0		0	0	1	0	0	0	0	0	0
2016-10-26	16-6010	86	general population	PRV 16-005ND	4	GDM	none	1	0	0	0	0	0	0	0	0	0	0	0	0	0	0	0	0		0	0	0	0	0	0	0	0	0
2016-10-26	16-6010	87	general population	PRV 16-005ND	4	HNS	none	1	0	0	0	0	0	0	0	0	0	0	0	0	0	0	0	0		0	0	1	0	0	0	0	0	0
2016-10-26	16-6010	88	general population	PRV 16-005ND	4	GDM	none	1	0	0	0	0	0	0	0	0	0	0	0	0	0	0	0	0		0	0	1	0	0	0	0	0	0
2016-10-26	16-6010	89	general population	PRV 16-005ND	4	HNS	none	1	0	0	0	0	1	0	1	0	0	0	0	0	0	0	0	0		0	0	0	0	0	0	0	0	0
2016-10-26	16-6010	90	general population	PRV 16-005ND	4	GDM	none	1	0	0	0	0	0	0	0	0	0	0	0	0	0	0	0	0		0	0	0	0	0	0	0	0	0
2016-10-26	16-6010	91	general population	PRV 16-005ND	4	HNS,GDM	none	1	0	0	0	0	0	0	0	0	0	0	0	0	0	0	0	0		0	0	0	0	0	0	0	0	0
2016-10-26	16-6010	92	general population	PRV 16-011D	4	GDM	none	1	0	0	0	0	1	0	0	0	0	0	0	0	0	0	0	0		0	0	0	0	0	0	0	0	0
2016-10-26	16-6010	93	general population	PRV 16-011D	4	HNS	none	1	0	0	0	0	0	0	0	0	0	0	0	0	0	0	0	0		0	0	0	0	0	0	0	0	0
2016-10-26	16-6010	94	general population	PRV 16-011D	4	GDM,HNS	none	1	0	0	0	0	1	0	0	0	0	0	0	0	0	0	0	0		0	0	0	0	0	0	0	0	0
2016-10-26	16-6010	95	general population	PRV 16-011D	4	HNS	none	1	0	0	0	0	0	0	0	0	0	0	0	0	0	0	0	0		0	0	0	0	0	0	0	0	0
2016-10-26	16-6010	96	general population	PRV 16-011D	4	GDM	none	1	0	0	0	0	0	0	0	0	0	0	0	0	0	0	0	0		0	0	0	0	0	0	0	0	0
2016-10-26	16-6010	97	general population	PRV 16-011D	4	HNS	none	1	0	0	0	0	0	0	0	0	0	0	0	0	0	0	0	0		0	0	0	0	0	0	0	0	0
2016-11-02	16-6010	104	general population	Control	4	GDM,HNS	none	1	0	0	0	0	1	0	0	0	0	0	0	0	0	0	0	0		0	0	0	0	0	0	0	0	0
2016-11-02	16-6010	105	general population	Control	5	HNS	none	1	0	0	0	0	0	0	0	0	0	0	0	0	0	0	0	0		0	0	0	0	0	0	0	0	0
2016-11-02	16-6010	106	general population	Control	5	GDM	none	1	0	0	0	0	1	0	0	0	0	0	0	0	0	0	0	0		0	0	0	0	0	0	0	0	0
2016-11-02	16-6010	107	general population	Control	5	HNS	none	1	0	0	0	0	0	0	0	0	0	0	0	0	0	0	0	0		0	0	0	0	0	0	0	0	0
2016-11-02	16-6010	108	general population	Control	5	GDM	none	1	0	0	0	0	1	0	0	0	0	0	0	0	0	0	0	0		0	0	1	0	0	0	0	0	0
2016-11-02	16-6010	109	general population	Control	5	HNS	none	1	0	0	0	0	0	0	0	0	0	0	0	0	0	0	0	0		0	0	1	0	0	0	0	0	0
2016-11-02	16-6010	110	general population	PRV 16-005ND	5	GDM	none	1	0	0	0	0	1	0	0	0	0	0	0	0	0	0	0	0		0	0	0	0	0	0	0	0	0
2016-11-02	16-6010	111	general population	PRV 16-005ND	5	HNS	none	1	0	0	0	0	0	0	0	0	0	0	0	0	0	0	0	0		0	0	1	0	0	0	0	0	0	SPI based on a single superficial focus that might have occurred during sampling (37.0 x 107.5);
2016-11-02	16-6010	112	general population	PRV 16-005ND	5	GDM	none	1	0	0	0	0	0	0	0	0	0	0	0	0	0	0	0	0		0	0	0	0	0	0	0	0	0
2016-11-02	16-6010	113	general population	PRV 16-005ND	5	HNS	none	1	0	0	0	0	0	0	0	0	0	0	0	0	0	0	0	0		0	0	1	0	0	0	0	0	0
2016-11-02	16-6010	114	general population	PRV 16-005ND	5	GDM	none	1	0	0	0	0	0	0	0	0	0	0	0	0	0	0	0	0		0	0	0	0	0	0	0	0	0
2016-11-02	16-6010	115	general population	PRV 16-005ND	5	HNS	none	1	0	0	0	0	1	0	0	0	0	0	0	0	0	0	0	0		0	0	0	0	0	0	0	0	0
2016-11-02	16-6010	116	general population	PRV 16-011D	5	GDM	none	1	0	1	0	0	0	0	0	0	0	0	0	0	0	0	0	0		0	0	0	0	0	0	0	0	0	the slides has two pieces of skin/skeletal muscle;
2016-11-02	16-6010	117	general population	PRV 16-011D	5	HNS	none	1	0	0	0	0	1	0	0	0	0	0	0	0	0	0	0	0		0	0	0	0	0	0	0	0	0
2016-11-02	16-6010	118	general population	PRV 16-011D	5	GDM	none	1	0	0	0	0	0	0	0	0	0	0	0	0	0	0	0	0		0	0	0	0	0	0	0	0	0
2016-11-02	16-6010	119	general population	PRV 16-011D	5	HNS,GDM	none	1	0	0	0	0	0	0	0	0	0	0	0	0	0	0	0	0		0	0	0	0	0	0	0	0	0
2016-11-02	16-6010	120	general population	PRV 16-011D	5	GDM	none	1	0	0	0	0	0	0	0	0	0	0	0	0	0	0	0	0		0	0	1	0	1	0	0	0	0
2016-11-02	16-6010	121	general population	PRV 16-011D	5	HNS	none	1	0	0	0	0	0	0	0	0	0	0	0	0	0	0	0	0		0	0	1	0	0	0	0	0	0
2016-11-08	16-6010	122	general population	PRV 16-011D	5	GDM	none	1	0	0	1	0	1	0	0	0	0	0	0	0	0	0	0	0		1	0	0	0	0	0	0	0	0	bacterial rods lining a scale pocket (29 x 117) are not associated with inflammation (they might be postmortem invaders);
2016-11-09	16-6010	129	dead	Control	5.5	HNS,GDM	none	1	0	0	0	0	0	0	0	0	0	0	0	0	0	0	0	0		0	0	0	0	0	0	0	0	0
2016-11-09	16-6010	130	general population	Control	6	GDM	none	1	0	0	0	0	0	0	0	0	0	0	0	0	0	0	0	0		0	0	0	0	0	0	0	0	0
2016-11-09	16-6010	131	general population	Control	6	HNS	none	1	0	0	0	0	1	0	0	0	0	0	0	0	0	0	0	0		0	0	0	0	0	0	0	0	0
2016-11-09	16-6010	132	general population	Control	6	GDM,HNS	none	1	0	0	0	0	1	0	0	0	0	0	0	0	0	0	0	0		0	0	1	0	0	0	0	0	0
2016-11-09	16-6010	133	general population	Control	6	HNS	none	1	0	0	0	0	1	0	0	0	0	0	0	0	0	0	0	0		0	0	1	0	0	0	0	0	0
2016-11-09	16-6010	134	general population	Control	6	GDM	none	1	0	0	0	0	1	0	0	0	0	0	0	0	0	0	0	0		0	0	0	0	0	0	0	0	0
2016-11-09	16-6010	135	general population	PRV 16-005ND	6	HNS,GDM	none	1	0	0	0	0	0	0	0	0	0	0	0	0	0	0	0	0		0	0	0	0	0	0	0	0	0
2016-11-09	16-6010	136	general population	PRV 16-005ND	6	GDM	none	1	0	0	0	0	1	0	0	0	0	0	0	0	0	0	0	0		0	0	0	0	0	0	0	0	0
2016-11-09	16-6010	137	general population	PRV 16-005ND	6	HNS	none	1	0	0	0	0	1	0	0	0	0	0	0	0	0	0	0	0		0	0	0	0	0	0	0	0	0
2016-11-09	16-6010	138	general population	PRV 16-005ND	6	GDM	none	1	0	0	0	0	1	0	1	0	0	0	0	0	0	0	0	0		0	0	0	0	0	0	0	0	0
2016-11-09	16-6010	139	general population	PRV 16-005ND	6	HNS	none	1	0	0	0	0	0	0	0	0	0	0	0	0	0	0	0	0		0	0	0	0	0	0	0	0	0
2016-11-09	16-6010	140	general population	PRV 16-005ND	6	GDM	none	1	0	0	0	0	0	0	0	0	0	0	0	0	0	0	0	0		0	0	0	0	0	0	0	0	0
2016-11-09	16-6010	141	general population	PRV 16-011D	6	HNS	none	1	0	0	0	0	1	0	0	0	0	0	0	0	0	0	0	0		0	0	0	0	0	0	0	0	0
2016-11-09	16-6010	142	general population	PRV 16-011D	6	GDM	none	1	0	0	0	0	1	0	0	0	0	0	0	0	0	0	0	0		0	0	1	0	0	0	0	0	0
2016-11-09	16-6010	143	general population	PRV 16-011D	6	HNS	none	1	0	0	0	0	0	0	0	0	0	0	0	0	0	0	0	0		0	0	0	0	0	0	0	0	0
2016-11-09	16-6010	144	general population	PRV 16-011D	6	GDM	none	1	0	0	0	0	1	0	0	0	0	0	0	0	0	0	0	0		0	0	0	0	0	0	0	0	0
2016-11-09	16-6010	145	general population	PRV 16-011D	6	HNS	none	1	0	0	0	0	1	0	0	0	0	0	0	0	0	0	0	0		0	0	0	0	0	0	0	0	0
2016-11-09	16-6010	146	general population	PRV 16-011D	6	GDM	none	1	0	0	0	0	0	0	0	0	0	0	0	0	0	0	0	0		0	0	1	0	0	0	0	0	0
2016-11-11	16-6010	147	general population	PRV 16-005ND	6	HNS	none	1	0	0	0	0	1	0	0	0	0	0	0	0	0	0	0	0		0	0	0	0	0	0	0	0	0
2016-11-12	16-6010	148	dead	PRV 16-011D	6.4	GDM	none	1	0	0	0	0	0	0	0	0	0	0	0	0	0	0	0	0		1	0	1	0	0	0	0	0	0
2016-11-16	16-6010	155	dead	Control	6.6	HNS	none	1	0	0	0	0	0	0	0	0	0	0	0	0	0	0	0	0		0	0	0	0	0	0	0	0	0
2016-11-16	16-6010	156	general population	Control	7	GDM	none	1	0	0	0	0	0	0	0	0	0	0	0	0	0	0	0	0		0	0	1	0	0	0	0	0	0
2016-11-16	16-6010	157	general population	Control	7	HNS	none	1	0	0	0	0	0	0	0	0	0	0	0	0	0	0	0	0		0	0	0	0	0	0	0	0	0
2016-11-16	16-6010	158	general population	Control	7	GDM	none	1	0	0	0	0	0	0	0	0	0	0	0	0	0	0	0	0		0	0	0	0	0	0	0	0	0
2016-11-16	16-6010	159	general population	Control	7	HNS	none	1	0	0	0	0	0	0	0	0	0	0	0	0	0	0	0	0		0	0	0	0	0	0	0	0	0
2016-11-16	16-6010	160	general population	Control	7	GDM	none	1	0	0	0	0	0	0	0	0	0	0	0	0	0	0	0	0		0	0	1	0	0	0	0	0	0
2016-11-16	16-6010	161	general population	PRV 16-005ND	7	HNS	none	1	0	0	0	0	1	0	0	0	0	0	0	0	0	0	0	0		0	0	0	0	0	0	0	0	0
2016-11-16	16-6010	162	general population	PRV 16-005ND	7	GDM	none	1	0	0	0	0	0	0	0	0	0	0	0	0	0	0	0	0		0	0	0	0	0	0	0	0	0
2016-11-16	16-6010	163	general population	PRV 16-005ND	7	HNS	none	1	0	0	0	0	1	0	0	0	0	0	0	0	0	0	0	0		0	0	0	0	0	0	0	0	0
2016-11-16	16-6010	164	general population	PRV 16-005ND	7	GDM,HNS	none	1	0	0	0	0	1	0	0	0	0	0	0	0	0	0	0	0		0	0	0	0	0	0	0	0	0
2016-11-16	16-6010	165	general population	PRV 16-005ND	7	HNS	none	1	0	0	0	0	1	0	1	0	0	0	0	0	0	0	0	0		0	0	0	0	0	0	0	0	0
2016-11-16	16-6010	166	general population	PRV 16-005ND	7	GDM	none	1	0	0	0	0	0	0	0	0	0	0	0	0	0	0	0	0		0	0	1	0	0	0	0	0	0
2016-11-16	16-6010	167	general population	PRV 16-011D	7	HNS,GDM	none	1	0	0	0	0	0	0	0	0	0	0	0	0	0	0	0	0		0	0	1	0	0	0	0	0	0
2016-11-16	16-6010	168	general population	PRV 16-011D	7	GDM	none	1	0	0	0	0	1	0	0	0	0	0	0	0	0	0	0	0		0	0	1	0	0	0	0	0	0
2016-11-16	16-6010	169	general population	PRV 16-011D	7	HNS	none	1	0	0	0	0	0	0	0	0	0	0	0	0	0	0	0	0		0	0	0	0	0	0	0	0	0
2016-11-16	16-6010	170	general population	PRV 16-011D	7	GDM	none	1	0	0	0	0	1	0	0	0	0	0	0	0	0	0	0	0		0	0	0	0	0	0	0	0	0
2016-11-16	16-6010	171	general population	PRV 16-011D	7	HNS	none	1	0	0	0	0	0	0	0	0	0	0	0	0	0	0	0	0		0	0	0	0	0	0	0	0	0
2016-11-16	16-6010	172	general population	PRV 16-011D	7	GDM	none	1	0	0	0	0	1	0	0	0	0	0	0	0	0	0	0	0		0	0	0	0	0	0	0	0	0
2016-11-23	17-0243	179	general population	Control	7	HNS	none	1	0	0	0	0	0	0	0	0	0	0	0	0	0	0	0	0		0	1	1	0	0	0	0	0	0	SMI is a single focus with ~6 leukocytes in red muscle;
2016-11-23	17-0243	180	general population	Control	8	GDM	none	1	0	0	0	0	0	0	0	0	0	0	0	0	0	0	0	0		0	0	1	0	0	0	0	0	0
2016-11-23	17-0243	181	general population	Control	8	HNS	none	1	0	0	0	0	1	0	0	0	0	0	0	0	0	0	0	0		0	0	1	0	0	0	0	0	0
2016-11-23	17-0243	182	general population	Control	8	GDM	none	1	0	0	0	0	1	0	0	0	0	0	0	0	0	0	0	0		0	0	1	0	1	0	0	0	0
2016-11-23	17-0243	183	general population	Control	8	HNS,GDM	none	1	0	0	0	0	1	0	0	0	0	1	0	0	0	0	0	0	ECH mostly in bulbus;	0	0	0	0	0	0	0	0	0
2016-11-23	17-0243	184	general population	Control	8	GDM	none	1	0	0	0	0	0	0	0	0	0	0	0	0	0	0	0	0		0	0	0	0	1	0	0	0	0
2016-11-23	17-0243	185	general population	PRV 16-005ND	8	HNS	none	1	0	0	0	0	0	0	0	0	0	0	0	0	0	0	0	0		0	0	0	0	1	0	0	0	0	MDN is a single white muscle myofiber;
2016-11-23	17-0243	186	general population	PRV 16-005ND	8	GDM,HNS	none	1	0	0	0	0	1	0	1	0	0	0	0	0	0	0	0	0		0	0	1	0	0	0	0	0	0
2016-11-23	17-0243	187	general population	PRV 16-005ND	8	HNS	none	1	0	0	0	0	2	0	2	0	0	0	0	0	0	0	0	0		0	0	1	0	0	0	0	0	0
2016-11-23	17-0243	188	general population	PRV 16-005ND	8	GDM	none	1	0	0	0	0	1	0	1	0	0	0	0	0	0	0	0	0		0	0	1	0	0	0	0	0	0
2016-11-23	17-0243	189	general population	PRV 16-005ND	8	HNS	none	1	0	0	0	0	1	0	1	0	0	0	0	0	0	0	0	0		0	0	1	0	0	0	0	0	0
2016-11-23	17-0243	190	general population	PRV 16-005ND	8	GDM	none	1	0	0	0	0	1	0	1	0	0	0	0	0	0	0	0	0		0	0	0	0	0	0	0	0	0
2016-11-23	17-0243	191	general population	PRV 16-011D	8	HNS	none	1	0	0	0	0	1	0	0	0	0	0	0	0	0	0	0	0		0	1	1	0	0	0	0	0	0	SMI is a single peri-neural cluster of ~ 8 lymphocytes in the white muscle layer;
2016-11-23	17-0243	192	general population	PRV 16-011D	8	GDM	none	1	0	0	0	0	0	0	1	0	0	0	0	0	0	0	0	0		0	0	0	0	0	0	0	0	0
2016-11-23	17-0243	193	general population	PRV 16-011D	8	HNS	none	1	0	0	0	0	1	0	0	0	0	0	0	0	0	0	0	0		0	0	1	0	0	0	0	0	0
2016-11-23	17-0243	194	general population	PRV 16-011D	8	GDM	none	1	0	0	0	0	0	0	1	0	0	0	0	0	0	0	0	0		0	0	0	0	0	0	0	0	0
2016-11-23	17-0243	195	general population	PRV 16-011D	8	HNS	none	1	0	0	0	0	0	0	0	0	0	0	0	0	0	0	0	0		0	0	0	0	0	0	0	0	0
2016-11-23	17-0243	196	general population	PRV 16-011D	8	GDM	none	1	0	0	0	0	1	0	1	0	0	0	0	0	0	0	0	0		0	0	0	0	0	0	0	0	0
2016-11-30	17-0243	203	general population	Control	8	HNS	none	1	0	0	0	0	1	0	0	0	0	0	0	0	0	0	0	0		0	0	1	0	0	0	0	0	0
2016-11-30	17-0243	204	general population	Control	9	GDM	none	1	0	0	0	0	0	0	0	0	0	0	0	0	0	0	0	0		0	0	0	0	0	0	0	0	0
2016-11-30	17-0243	205	general population	Control	9	HNS	none	1	0	0	0	0	0	0	0	0	0	0	0	0	0	0	0	0		0	0	0	0	0	0	0	0	0
2016-11-30	17-0243	206	general population	Control	9	GDM	none	1	0	0	0	0	0	0	0	0	0	0	0	0	0	0	0	0		0	0	0	0	0	0	0	0	0
2016-11-30	17-0243	207	general population	Control	9	HNS	none	1	0	0	0	0	0	0	0	0	0	0	0	0	0	0	0	0		0	0	1	0	0	0	0	0	0
2016-11-30	17-0243	208	general population	Control	9	GDM	none	1	0	0	0	0	0	0	0	0	0	0	0	0	0	0	0	0		0	0	1	0	0	0	0	0	0
2016-11-30	17-0243	209	general population	PRV 16-005ND	9	HNS	none	1	0	0	0	0	1	0	2	0	0	0	0	0	0	0	0	0		0	0	0	0	0	0	0	0	0
2016-11-30	17-0243	210	general population	PRV 16-005ND	9	GDM	none	1	0	0	0	0	1	0	1	0	0	0	0	0	0	0	0	0		0	0	1	0	1	0	0	0	0
2016-11-30	17-0243	211	general population	PRV 16-005ND	9	HNS	none	1	0	0	0	0	1	0	2	0	0	0	0	0	0	0	0	0		0	0	1	0	1	0	0	0	0	MDN based on six regional white muscle myofibers;
2016-11-30	17-0243	212	general population	PRV 16-005ND	9	GDM	none	1	0	0	0	0	1	0	1	0	0	0	0	0	1	0	0	0		0	0	0	0	0	0	0	0	0
2016-11-30	17-0243	213	general population	PRV 16-005ND	9	HNS,GDM	none	1	0	0	0	0	1	0	1	0	0	0	0	0	0	0	0	0		0	0	2	0	0	0	0	0	0
2016-11-30	17-0243	214	general population	PRV 16-005ND	9	GDM	none	1	0	0	0	0	1	0	1	0	0	0	0	0	0	0	0	0		0	0	0	0	0	0	0	0	0
2016-11-30	17-0243	215	general population	PRV 16-011D	9	HNS	none	1	0	0	0	0	0	0	1	0	0	0	0	0	0	0	0	0		0	0	1	0	0	0	0	0	0
2016-11-30	17-0243	216	general population	PRV 16-011D	9	GDM	none	1	0	0	0	0	0	0	0	0	0	0	0	0	0	0	0	0		0	0	2	0	0	0	0	0	0
2016-11-30	17-0243	217	general population	PRV 16-011D	9	HNS	none	1	0	0	0	0	1	0	1	0	0	0	0	0	0	0	0	0		0	0	1	0	0	0	0	0	0
2016-11-30	17-0243	218	general population	PRV 16-011D	9	GDM,HNS	none	1	0	0	0	0	2	0	2	0	0	0	0	0	0	0	0	0		0	1	1	0	0	0	0	0	0	SMI affects white muscle;
2016-11-30	17-0243	219	general population	PRV 16-011D	9	HNS	none	1	0	0	0	0	1	0	0	0	0	0	0	0	0	0	0	0		0	0	0	0	1	0	0	0	0	MDN is multifocal but regional in white muscle layer along the cut edge;
2016-11-30	17-0243	220	general population	PRV 16-011D	9	GDM	none	1	0	0	0	0	0	0	1	0	0	0	0	0	0	0	0	0		0	0	1	0	0	0	0	0	0
2016-12-07	17-0243	227	general population	Control	9	HNS	none	1	0	0	0	0	1	0	1	0	0	0	0	0	0	0	0	0	EPL along base of bulbous arteriosus; ENL a single focus in spongy ventricular myocardium;	0	0	1	0	0	0	0	0	0
2016-12-07	17-0243	228	general population	Control	10	GDM,HNS	none	1	0	0	0	0	0	0	0	0	0	0	0	0	1	0	0	0		0	0	1	0	1	0	0	0	0
2016-12-07	17-0243	229	general population	Control	10	HNS	none	1	0	0	0	0	1	0	1	0	0	0	0	0	0	0	0	0	EPL is a single cluster along ventricular surface; ENL is a single focus in spongy ventricular myocardium;	0	0	0	0	0	0	0	0	0
2016-12-07	17-0243	230	general population	Control	10	GDM	none	1	0	0	0	0	0	0	1	0	0	0	0	0	0	0	0	0		0	0	0	0	0	0	0	0	0
2016-12-07	17-0243	231	general population	Control	10	HNS	none	1	0	0	0	0	1	0	0	0	0	0	0	0	0	0	0	0	EPL a single dense cluster along ventricular surface;	0	0	1	0	0	0	0	0	0
2016-12-07	17-0243	232	general population	Control	10	GDM	none	1	0	0	0	0	0	0	0	0	0	0	0	0	0	0	0	0		0	0	0	0	0	0	0	0	0
2016-12-07	17-0243	233	general population	PRV 16-005ND	10	HNS,GDM	none	1	0	0	0	0	1	0	1	0	0	0	0	0	0	0	0	0		0	1	0	0	0	0	0	0	0	SMI is a small, ~ 500 µm loose cellular focus of in red muscle;
2016-12-07	17-0243	234	general population	PRV 16-005ND	10	GDM	none	1	0	0	0	0	1	0	1	0	0	0	0	0	0	0	0	0	margination of leukocytes in bulbus arteriosus;	0	1	0	0	0	0	0	0	0	SMI is focal in red muscle
2016-12-07	17-0243	235	general population	PRV 16-005ND	10	HNS	none	1	0	0	0	0	1	0	1	0	0	0	0	0	0	0	0	0	EPL is a single cluster at the base of the bulbous arteriosus;	0	0	0	0	0	0	0	0	0
2016-12-07	17-0243	236	general population	PRV 16-005ND	10	GDM	none	1	0	0	0	0	1	0	2	0	0	0	0	0	0	0	0	0		0	0	0	0	0	0	0	0	0
2016-12-07	17-0243	237	general population	PRV 16-005ND	10	HNS	none	1	0	0	0	0	1	0	1	0	0	0	0	0	0	0	0	0	EPL is a single cluster along ventricular surface adjacent to atrium; ENL a single focus in spongy ventricular myocardium;	0	0	0	0	0	0	0	0	0
2016-12-07	17-0243	238	general population	PRV 16-005ND	10	GDM	none	1	0	0	0	0	1	0	1	0	0	0	0	0	0	0	0	0		0	0	0	0	0	0	0	0	0
2016-12-07	17-0243	239	general population	PRV 16-011D	10	HNS	none	1	0	0	0	0	0	0	0	0	0	0	0	0	0	0	0	0		0	0	0	0	0	0	0	0	0
2016-12-07	17-0243	240	general population	PRV 16-011D	10	GDM	none	1	0	0	0	0	1	0	1	0	0	0	0	0	0	0	0	0		0	0	0	0	0	0	0	0	0
2016-12-07	17-0243	241	general population	PRV 16-011D	10	HNS	none	1	0	0	0	0	0	0	1	0	0	0	0	0	0	0	0	0		0	0	0	0	0	0	0	0	0
2016-12-07	17-0243	242	general population	PRV 16-011D	10	GDM	none	1	0	0	0	0	1	0	1	0	0	0	0	0	0	0	0	0		0	0	1	0	0	0	0	0	0
2016-12-07	17-0243	243	general population	PRV 16-011D	10	HNS	none	1	0	0	0	0	0	0	0	0	0	0	0	0	0	0	0	0		0	0	1	0	1	0	0	0	0	MDN is multifocal in white muscle layer;
2016-12-07	17-0243	244	general population	PRV 16-011D	10	GDM	none	1	0	1	0	0	1	0	0	0	0	0	0	0	2	0	0	0	HTH are cellular (probably peracute); atrium and bulbus are dilated by erythrocytes;	0	0	1	0	0	0	0	0	0
2016-12-14	17-0243	251	general population	Control	10	HNS	none	1	0	0	0	0	0	0	0	0	0	0	0	0	0	0	0	0		0	0	0	0	0	0	0	0	0
2016-12-14	17-0243	252	general population	Control	11	GDM	none	1	0	0	0	0	1	0	0	0	0	0	0	0	1	0	0	0		0	1	1	0	0	0	0	0	0	SMI is a single focus with ~8 leukocytes in red muscle;
2016-12-14	17-0243	253	general population	Control	11	HNS	none	1	0	0	0	0	1	0	0	0	0	0	0	0	0	0	0	0	EPL based on loose cluster of lymphocytes within epicardial fat between ventricle and atrium;	0	0	1	0	0	0	0	0	0
2016-12-14	17-0243	254	general population	Control	11	GDM	none	1	0	0	0	0	0	0	0	0	0	0	0	0	1	0	0	0		0	0	1	0	0	0	0	0	0
2016-12-14	17-0243	255	general population	Control	11	HNS	none	1	0	0	0	0	0	0	0	0	0	0	0	0	0	0	0	0		0	0	1	0	0	0	0	0	0
2016-12-14	17-0243	256	general population	Control	11	GDM,HNS	none	1	0	0	0	0	0	0	0	0	0	0	0	0	0	0	0	0		0	0	0	0	1	0	0	0	0
2016-12-14	17-0243	257	general population	PRV 16-005ND	11	HNS	none	1	0	0	0	0	1	0	1	0	0	0	0	0	0	0	0	0		0	0	1	0	0	0	0	0	0
2016-12-14	17-0243	258	general population	PRV 16-005ND	11	GDM	none	1	0	0	0	0	0	0	1	0	0	0	0	0	0	0	0	0		0	0	0	0	0	0	0	0	0
2016-12-14	17-0243	259	general population	PRV 16-005ND	11	HNS	none	1	0	0	0	0	1	0	1	0	0	0	0	0	0	0	0	0		0	0	0	0	0	0	0	0	0
2016-12-14	17-0243	260	general population	PRV 16-005ND	11	GDM	none	1	0	0	0	0	0	0	1	0	0	0	0	0	0	0	0	0		0	0	0	0	0	0	0	0	0
2016-12-14	17-0243	261	general population	PRV 16-005ND	11	HNS	none	1	0	0	0	0	0	0	1	0	0	0	0	0	0	0	0	0		0	0	1	0	0	0	0	0	0
2016-12-14	17-0243	262	general population	PRV 16-005ND	11	GDM	none	1	0	0	0	0	1	0	1	0	0	0	0	0	0	0	0	0		0	0	0	0	0	0	0	0	0
2016-12-14	17-0243	263	general population	PRV 16-011D	11	HNS,GDM	none	1	0	0	0	0	1	0	0	0	0	0	0	0	0	0	0	0	EPL a single cluster in atrium adjacent to ventricle;	0	0	0	0	0	0	0	0	0
2016-12-14	17-0243	264	general population	PRV 16-011D	11	GDM	none	1	0	0	0	0	0	0	0	0	0	0	0	0	0	0	0	0		0	1	0	0	0	0	0	0	0
2016-12-14	17-0243	265	general population	PRV 16-011D	11	HNS	none	1	0	0	0	0	1	0	0	0	0	0	0	0	0	0	0	0	EPL a single dense cluster along ventricular surface;	0	0	0	0	0	0	0	0	0
2016-12-14	17-0243	266	general population	PRV 16-011D	11	GDM	none	1	0	0	0	0	1	0	1	0	0	0	0	0	1	0	0	0		0	0	2	0	0	0	0	0	0
2016-12-14	17-0243	267	general population	PRV 16-011D	11	HNS	none	1	0	0	0	0	1	0	1	0	0	0	0	0	0	0	0	0		0	0	0	0	0	0	0	0	0
2016-12-14	17-0243	268	general population	PRV 16-011D	11	GDM	none	1	0	0	0	0	0	0	0	0	0	0	0	0	0	0	0	0		0	0	0	0	0	0	0	0	0
2016-12-21	17-0243	275	general population	Control	11	HNS	none	1	0	0	0	0	1	0	0	0	0	0	0	0	0	0	0	0	EPL is a single loose cluster at the base of the bulbous arteriosus;	0	0	1	0	0	0	0	0	0	SMI is a single loose focus in red muscle layer;
2016-12-21	17-0243	276	general population	Control	12	GDM	none	1	0	0	0	0	0	0	0	0	0	0	0	0	0	0	0	0		0	0	0	0	0	0	0	0	0
2016-12-21	17-0243	277	general population	Control	12	HNS	none	1	0	0	0	0	0	0	0	0	0	0	0	0	0	0	0	0		0	1	0	0	0	0	0	0	0	slide contains two sections of skin and skeletal muscle;
2016-12-21	17-0243	278	general population	Control	12	GDM,HNS	none	1	0	0	0	0	0	0	1	0	0	0	0	0	0	0	0	0		0	0	2	0	0	0	0	0	0
2016-12-21	17-0243	279	general population	Control	12	HNS	none	1	0	0	0	0	0	0	0	0	0	0	0	0	0	0	0	0		0	0	0	0	0	0	0	0	0	slide contains two sections of skin and skeletal muscle;
2016-12-21	17-0243	280	general population	Control	12	GDM	none	1	0	0	0	0	1	0	0	0	0	0	0	0	0	0	0	0		0	0	1	0	0	0	0	0	0
2016-12-21	17-0243	281	general population	PRV 16-005ND	12	HNS	none	1	0	0	0	0	1	0	1	0	0	0	0	0	0	0	0	0		0	0	0	0	0	0	0	0	0	slide contains two sections of skin and skeletal muscle;
2016-12-21	17-0243	282	general population	PRV 16-005ND	12	GDM	none	1	0	0	0	0	1	0	1	0	0	0	0	0	0	0	0	0		0	0	0	0	0	0	0	0	0
2016-12-21	17-0243	283	general population	PRV 16-005ND	12	HNS	none	1	0	0	0	0	1	0	0	0	0	0	0	0	0	0	0	0	EPL is a single loose cluster at the base of the bulbous arteriosus;	0	0	0	0	0	0	0	0	0
2016-12-21	17-0243	284	general population	PRV 16-005ND	12	GDM	none	1	0	0	0	0	1	0	1	0	0	0	0	0	0	0	0	0		0	0	0	0	0	0	0	0	0
2016-12-21	17-0243	285	general population	PRV 16-005ND	12	HNS	none	1	0	0	0	0	0	0	1	0	0	0	0	0	0	0	0	0		0	0	0	0	0	0	0	0	0
2016-12-21	17-0243	286	general population	PRV 16-005ND	12	GDM	none	1	0	0	0	0	2	0	2	0	0	0	0	0	0	0	0	0		0	0	0	0	0	0	0	0	0
2016-12-21	17-0243	287	general population	PRV 16-011D	12	HNS,GDM	none	1	0	0	0	0	0	0	1	0	0	0	0	0	0	0	0	0		0	0	0	0	0	0	0	0	0	slide contains two sections of skin and skeletal muscle;
2016-12-21	17-0243	288	general population	PRV 16-011D	12	GDM	none	1	0	0	0	0	1	0	1	0	0	0	0	0	0	0	0	0		0	0	0	0	0	0	0	0	0
2016-12-21	17-0243	289	general population	PRV 16-011D	12	HNS	none	1	0	0	0	0	1	0	1	0	0	0	0	0	0	0	0	0		0	0	0	0	0	0	0	0	0	slide contains two sections of skin and skeletal muscle;
2016-12-21	17-0243	290	general population	PRV 16-011D	12	GDM,HNS	none	1	0	0	0	0	0	0	1	0	0	0	0	0	0	0	0	0	ENL surrounds ganglion cells;	0	0	1	0	0	0	0	0	0
2016-12-21	17-0243	291	general population	PRV 16-011D	12	HNS	none	1	0	0	0	0	1	0	1	0	0	0	0	0	0	0	0	0		0	0	0	0	0	0	0	0	0	slide contains two sections of skin and skeletal muscle;
2016-12-21	17-0243	292	general population	PRV 16-011D	12	GDM	none	1	0	0	0	0	0	0	1	0	0	0	0	0	0	0	0	0		0	0	0	0	0	0	0	0	0
2016-12-28	17-0243	299	general population	Control	12	HNS	none	1	0	0	0	0	0	0	0	0	0	0	0	0	0	0	0	0		0	0	1	0	0	0	0	0	0
2016-12-28	17-0243	300	general population	Control	13	GDM	none	1	0	0	0	0	0	0	0	0	0	0	0	0	0	0	0	0		0	0	1	0	0	0	0	0	0
2016-12-28	17-0243	301	general population	Control	13	HNS	none	1	0	0	0	0	0	0	0	0	0	0	0	0	0	0	0	0		0	0	0	0	0	0	0	0	0
2016-12-28	17-0243	302	general population	Control	13	GDM	none	1	0	0	0	0	1	0	0	0	0	0	0	0	0	0	0	0		0	0	0	0	0	0	0	0	0
2016-12-28	17-0243	303	general population	Control	13	HNS	none	1	0	0	0	0	0	0	0	0	0	0	0	0	0	0	0	0		0	0	1	0	0	0	0	0	0
2016-12-28	17-0243	304	general population	Control	13	GDM	none	1	0	0	0	0	0	0	0	0	0	0	0	0	0	0	0	0		0	0	0	0	0	0	0	0	0
2016-12-28	17-0243	305	general population	PRV 16-005ND	13	HNS	none	1	0	0	0	0	1	0	1	0	0	0	0	0	0	0	0	0		0	0	0	0	0	0	0	0	0
2016-12-28	17-0243	306	general population	PRV 16-005ND	13	GDM	none	1	0	0	0	0	1	0	1	0	0	0	0	0	0	0	0	0		0	0	0	0	0	0	0	0	0
2016-12-28	17-0243	307	general population	PRV 16-005ND	13	HNS	none	1	0	0	0	0	1	0	1	0	0	0	0	0	0	0	0	0		0	0	1	0	0	0	0	0	0
2016-12-28	17-0243	308	general population	PRV 16-005ND	13	GDM	none	1	0	0	0	0	1	0	1	0	0	0	0	0	0	0	0	0		0	0	1	0	0	0	0	0	0
2016-12-28	17-0243	309	general population	PRV 16-005ND	13	HNS	none	1	0	0	0	0	0	0	1	0	0	0	0	0	0	0	0	0		0	0	0	0	0	0	0	0	0
2016-12-28	17-0243	310	general population	PRV 16-005ND	13	GDM	none	1	0	0	0	0	1	0	1	0	0	0	0	0	0	0	0	0		0	0	0	0	0	0	0	0	0
2016-12-28	17-0243	311	general population	PRV 16-011D	13	HNS	none	1	0	0	0	0	1	0	1	0	0	0	0	0	0	0	0	0	EPL is a single loose cluster at the base of the bulbous arteriosus;	0	0	0	0	0	0	0	0	0
2016-12-28	17-0243	312	general population	PRV 16-011D	13	GDM	none	1	0	0	0	0	1	0	1	0	0	0	0	0	0	0	0	0		0	0	1	0	0	0	0	0	0
2016-12-28	17-0243	313	general population	PRV 16-011D	13	HNS	none	1	0	0	0	0	1	0	1	0	0	0	0	0	0	0	0	0		0	0	0	0	0	0	0	0	0
2016-12-28	17-0243	314	general population	PRV 16-011D	13	GDM	none	1	0	0	0	0	1	0	1	0	0	0	0	0	1	0	0	0		0	0	0	0	0	0	0	0	0
2016-12-28	17-0243	315	general population	PRV 16-011D	13	HNS,GDM	none	1	0	0	0	0	1	0	1	0	0	0	0	0	0	0	0	0		0	0	0	0	0	0	0	0	0
2016-12-28	17-0243	316	general population	PRV 16-011D	13	GDM,HNS	none	1	0	0	0	0	1	0	1	0	0	0	0	0	0	0	0	0		0	0	1	0	0	0	0	0	0
2017-01-04	17-0243	323	general population	Control	13	HNS	none	1	0	0	0	0	0	0	0	0	0	0	0	0	0	0	0	0		0	0	1	0	0	0	0	0	0
2017-01-04	17-0243	324	general population	Control	14	GDM	none	1	0	0	0	0	0	0	0	0	0	0	0	0	0	0	0	0		0	0	1	0	0	0	0	0	0
2017-01-04	17-0243	325	general population	Control	14	HNS	none	1	0	0	0	0	0	0	0	0	0	0	0	0	0	0	0	0		0	0	1	0	0	0	0	0	0
2017-01-04	17-0243	326	general population	Control	14	GDM	none	1	0	0	0	0	0	0	0	0	0	0	0	0	0	0	0	0		0	0	1	0	0	0	0	0	0
2017-01-04	17-0243	327	general population	Control	14	HNS	none	1	0	0	0	0	0	0	0	0	0	0	0	0	0	0	0	0		0	0	0	0	1	0	0	0	0	MDN regionally affects three white muscle myofibers;
2017-01-04	17-0243	328	general population	Control	14	GDM	none	1	0	0	0	0	1	0	0	0	0	0	0	0	0	0	0	0		0	0	1	0	0	0	0	0	0
2017-01-04	17-0243	329	general population	PRV 16-005ND	14	HNS	none	1	0	0	0	0	0	0	1	0	0	0	0	0	0	0	0	0		0	0	0	0	0	0	0	0	0
2017-01-04	17-0243	330	general population	PRV 16-005ND	14	GDM	none	1	0	0	0	0	0	0	1	0	0	0	0	0	0	0	0	0		0	0	1	0	0	0	0	0	0
2017-01-04	17-0243	331	general population	PRV 16-005ND	14	HNS	none	1	0	0	0	0	1	0	1	0	0	0	0	0	0	0	0	0		0	0	1	0	0	0	0	0	0
2017-01-04	17-0243	332	general population	PRV 16-005ND	14	GDM	none	1	0	0	0	0	0	0	1	0	0	0	0	0	0	0	0	0		0	0	0	0	0	0	0	0	0
2017-01-04	17-0243	333	general population	PRV 16-005ND	14	HNS	none	1	0	0	0	0	1	0	1	0	0	0	0	0	0	0	0	0		0	0	0	0	0	0	0	0	0
2017-01-04	17-0243	334	general population	PRV 16-005ND	14	GDM	none	1	0	0	0	0	0	0	1	0	0	0	0	0	0	0	0	0		0	0	1	0	0	0	0	0	0
2017-01-04	17-0243	335	general population	PRV 16-011D	14	HNS	none	1	0	0	0	0	0	0	1	0	0	0	0	0	0	0	0	0		0	0	0	0	0	0	0	0	0
2017-01-04	17-0243	336	general population	PRV 16-011D	14	GDM	none	1	0	0	0	0	1	0	1	0	0	0	0	0	0	0	0	0		0	0	0	0	0	0	0	0	0
2017-01-04	17-0243	337	general population	PRV 16-011D	14	HNS	none	1	0	0	0	0	1	0	0	0	0	0	0	0	0	0	0	0	EPL is both a single loose cluster at the base of the bulbous arteriosus and a single dense cluster along ventricular surface;	0	0	0	0	0	0	0	0	0
2017-01-04	17-0243	338	general population	PRV 16-011D	14	GDM	none	1	0	0	0	0	0	0	1	0	0	0	0	0	0	0	0	0		0	0	0	0	0	0	0	0	0
2017-01-04	17-0243	339	general population	PRV 16-011D	14	HNS	none	1	0	0	0	0	0	0	1	0	0	0	0	0	0	0	0	0	ENL is a single focus in spongy ventricular myocardium;	0	0	0	0	0	0	0	0	0
2017-01-04	17-0243	340	general population	PRV 16-011D	14	GDM	none	1	0	0	0	0	0	0	1	0	0	0	0	0	0	0	0	0	ENL is a single focus with ~10 leukocytes;	0	0	0	0	0	0	0	0	0
2017-01-11	17-0243	347	general population	Control	14	HNS	none	1	0	0	0	0	0	0	0	0	0	0	0	0	0	0	0	0		0	0	0	0	0	0	0	0	0
2017-01-11	17-0243	348	general population	Control	15	GDM	none	1	0	0	0	0	1	0	0	0	0	0	0	0	0	0	0	0		0	1	0	0	0	0	0	0	0	SMI is a single focus with ~8 leukocytes;
2017-01-11	17-0243	349	general population	Control	15	HNS,GDM	none	1	0	0	0	0	0	0	1	0	0	0	0	0	0	0	0	0	ENL a single cluster in atrium;	0	0	0	0	0	0	0	0	0
2017-01-11	17-0243	350	general population	Control	15	GDM	none	1	0	0	0	0	1	0	0	0	0	0	0	0	0	0	0	0		0	0	1	0	0	0	0	0	0
2017-01-11	17-0243	351	general population	Control	15	HNS	none	1	0	0	0	0	1	0	0	0	0	0	0	0	0	0	0	0	EPL is a single loose cluster along the ventricular surface;	0	0	0	0	0	0	0	0	0
2017-01-11	17-0243	352	general population	PRV 16-005ND	15	GDM	none	1	0	0	0	0	1	0	1	0	0	0	0	0	0	0	0	0		0	0	0	0	0	0	0	0	0
2017-01-11	17-0243	353	general population	PRV 16-005ND	15	HNS	none	1	0	0	0	0	0	0	1	0	0	0	0	0	0	0	0	0		0	0	0	0	0	0	0	0	0
2017-01-11	17-0243	354	general population	PRV 16-005ND	15	GDM	none	1	0	0	0	0	1	0	1	0	0	0	0	0	0	0	0	0		0	0	0	0	0	0	0	0	0
2017-01-11	17-0243	355	general population	PRV 16-005ND	15	HNS,GDM	none	1	0	0	0	0	0	0	1	0	0	0	0	0	0	0	0	0		0	0	0	0	0	0	0	0	0
2017-01-11	17-0243	356	general population	PRV 16-011D	15	GDM,HNS	none	1	0	0	0	0	0	0	1	0	0	0	0	0	0	0	0	0		0	0	0	0	0	0	0	0	0
2017-01-11	17-0243	357	general population	PRV 16-011D	15	HNS	none	1	0	0	0	0	0	0	1	0	0	0	0	0	0	0	0	0		0	0	0	0	0	0	0	0	0
2017-01-11	17-0243	358	general population	PRV 16-011D	15	GDM	none	1	0	0	0	0	0	0	1	0	0	0	0	0	0	0	0	0		0	0	1	0	0	0	0	0	0
[truncated: 77 more columns]

## Sheet: 6. Review histopath (RJ)
Pathologist: RJ = Dr. Renate Johansen, DVM
n = appropriate tissue not present on slide
a = autolysis
Scoring = none (0), mild (1), moderate (2), or severe/abundant (3) pathological abnormalities/inflammation
Collection	AHC slide number			Heart					Skeletal Muscle
Date	Histopathology		Source	Atrium	Epicardium	Compactum	Spongiosa	total score	Red	White	Gills	Ant. Kidney	Post. Kidney	Spleen	Liver	Pancreas	Brain
2016-07-05	16-3678	18	Field audit	2	2.5	2.5	2.5	2.375	0	0	0	0	0	0	2	0a	1
2016-07-05	16-3678	25	Field audit	0	2	3	2	1.75	0	0	a	0	2	0	3	0a	0
2016-07-05	16-3678	26	Field audit	0	3	3	3	2.25	0.5	0	a	0a	2	0	0a	0a	0
2016-07-05	16-3678	32	Field audit	n	3	3	3	2.25	1	0	a	0a	0a	0	0a	0a	1
2016-07-05	16-3678	38	Field audit	3	3	3	3	3	3	0	a	0	0	0	a	0a	0
2016-07-05	16-3678	39	Field audit	1	2	3	2.5	2.125	2	0	a	0a	0	0a	a	0a	1
2016-10-19	16-6010	56	Control	n	0	0	0	0	0	0
2016-10-19	16-6010	57	Control	n	0	0	0	0	0	0
2016-10-19	16-6010	58	Control	0	1	0	0	0.25	0	0
2016-10-19	16-6010	59	Control	0	0	0	0	0	0.5	0
2016-10-19	16-6010	60	Control	0	0	0	0	0	0	0
2016-10-19	16-6010	61	Control	0	0	0	0	0	0	0
2016-10-19	16-6010	62	PRV 16-005ND	0	0	0	0	0	0	0
2016-10-19	16-6010	63	PRV 16-005ND	0	0	0	0	0	0	0
2016-10-19	16-6010	64	PRV 16-005ND	0	0	0	0	0	0	0
2016-10-19	16-6010	65	PRV 16-005ND	0	0	0	1	0.25	0	0
2016-10-19	16-6010	66	PRV 16-005ND	n	0	0	0	0	0	0
2016-10-19	16-6010	67	PRV 16-005ND	n	0	0	0	0	0	0
2016-10-19	16-6010	68	PRV 16-011D	0	0	0	0	0	0	0
2016-10-19	16-6010	69	PRV 16-011D	0	0	0	0	0	0	0
2016-10-19	16-6010	70	PRV 16-011D	0	0	0	0	0	0	0
2016-10-19	16-6010	71	PRV 16-011D	0	0	0	0	0	0	0
2016-10-19	16-6010	72	PRV 16-011D	0	1	0	0	0.25	0	0
2016-10-19	16-6010	73	PRV 16-011D	0	0	0	0	0	0	0
2016-11-30	17-0243	203	Control	0	0	0	0	0	0	0
2016-11-30	17-0243	204	Control	0	0	0	0	0	0	0
2016-11-30	17-0243	205	Control	0	0	0	0	0	0	0
2016-11-30	17-0243	206	Control	0	0	0	0	0	0	0
2016-11-30	17-0243	207	Control	n	0	0	0	0	0	0
2016-11-30	17-0243	208	Control	0	0	0	0	0	0	0
2016-11-30	17-0243	209	PRV 16-005ND	n	1	0	1.5	0.625	0	0
2016-11-30	17-0243	210	PRV 16-005ND	n	1	1.5	1.5	1	0	0
2016-11-30	17-0243	211	PRV 16-005ND	1	1.5	2	1.5	1.5	0	0
2016-11-30	17-0243	212	PRV 16-005ND	0	1	0	1	0.5	0	0
2016-11-30	17-0243	213	PRV 16-005ND	0	0	1	1	0.5	0	0
2016-11-30	17-0243	214	PRV 16-005ND	0	2	2	1.5	1.375	0	0
2016-11-30	17-0243	215	PRV 16-011D	0.5	0	0	0	0.125	0	0
2016-11-30	17-0243	216	PRV 16-011D	0	0	0	0	0	0	0
2016-11-30	17-0243	217	PRV 16-011D	0	1	0.5	0.5	0.5	0	0
2016-11-30	17-0243	218	PRV 16-011D	n	2	2	1	1.25	0	0
2016-11-30	17-0243	219	PRV 16-011D	1	1	0	0	0.5	0	0
2016-11-30	17-0243	220	PRV 16-011D	0.5	1	0.5	0.5	0.625	0	0
2017-01-04	17-0243	323	Control	0	0	0	0	0	0	0
2017-01-04	17-0243	324	Control	0.5	0	0	0	0.125	0	0
2017-01-04	17-0243	325	Control	0	0	0	0	0	0	0
2017-01-04	17-0243	326	Control	0	0	0	0	0	0	0
2017-01-04	17-0243	327	Control	0	0.5	0	0	0.125	0	0
2017-01-04	17-0243	328	Control	0	0	0		0	0	0
2017-01-04	17-0243	329	PRV 16-005ND	0	0.5	1.5	1.5	0.875	0	0
2017-01-04	17-0243	330	PRV 16-005ND	0	1	0.5	1	0.625	0	0
2017-01-04	17-0243	331	PRV 16-005ND	1	1	1	1	1	0	0
2017-01-04	17-0243	332	PRV 16-005ND	0	0	1	1	0.5	0	0
2017-01-04	17-0243	333	PRV 16-005ND	0	1	1	0.5	0.625	0	0
2017-01-04	17-0243	334	PRV 16-005ND	0.5	1	1	1	0.875	0	0
2017-01-04	17-0243	335	PRV 16-011D	0	1	0.5	1	0.625	0	0
2017-01-04	17-0243	336	PRV 16-011D	0	1	1	1	0.75	0	0
2017-01-04	17-0243	337	PRV 16-011D	0	0.5	0	0.5	0.25	0	0
2017-01-04	17-0243	338	PRV 16-011D	0	0.5	0	0.5	0.25	0	0
2017-01-04	17-0243	339	PRV 16-011D	n	0.5	0	0	0.125	0	0
2017-01-04	17-0243	340	PRV 16-011D	0	1	1	0.5	0.625	0	0

## Sheet: Figure 4a Ct values
	PRV			β-Actin
95°C, 5 min	12.086	No Ct	24.351	19.2	No Ct	No Ct
80°C, 1 min	17.433	No Ct	No Ct	14.089	No Ct	No Ct
55°C, 5 min	17.376	No Ct	No Ct	14.852	No Ct	No Ct
RNAse A	neg	pos	pos	neg	pos	pos
0.5 M NaCl	neg	neg	pos	neg	neg	pos
